# Supplementary material for: Saikosaponin D exhibits anti-leukemic activity by targeting FTO/m6A signaling
Source: Theranostics. 2021 Mar 31;11(12):5831–46. doi: 10.7150/thno.55574 (PMC8058711; doi:10.7150/thno.55574)
Supplement: Supplementary file 2 — Supplementary table S1. [file thnov11p5831s2.xls]

## Sheet: Upregulated genes
Upregulated genes in NB4 cells
Symbol	log2Ratio(Samples/Control)	p-value	q-value(Storey et al. 2003)	GeneID	Cellular Component	Molecular Function	Biological Process	Kegg Orthology
NA	8.55619	6.91e-39	1.97e-37	BGI_novel_G000085	GO:0016020//membrane;GO:0005634//nucleus;GO:0005654//nucleoplasm;GO:0030529//intracellular ribonucleoprotein complex;GO:0005829//cytosol;GO:0019013//viral nucleocapsid;GO:0071013//catalytic step 2 spliceosome	GO:0003723//RNA binding;GO:0008266//poly(U) RNA binding	GO:0006396//RNA processing;GO:0016070//RNA metabolic process;GO:0043484//regulation of RNA splicing;GO:0000398//mRNA splicing, via spliceosome;GO:0008543//fibroblast growth factor receptor signaling pathway	K12898//heterogeneous nuclear ribonucleoprotein F/H
NA	7.59558	1.09e-22	1.69e-21	BGI_novel_G000831	GO:0016021//integral component of membrane	GO:0050699//WW domain binding	NA	K01201//glucosylceramidase [EC:3.2.1.45];K19475//WAS/WASL-interacting protein;K07412//cytochrome P450 family 2 subfamily B [EC:1.14.14.1]
LOC107987477	7.35238	9.19e-20	1.21e-18	107987477	NA	NA	NA	NA
NA	7.32478	1.87e-19	2.42e-18	BGI_novel_G000832	GO:0016021//integral component of membrane	GO:0050699//WW domain binding	NA	K01201//glucosylceramidase [EC:3.2.1.45];K07412//cytochrome P450 family 2 subfamily B [EC:1.14.14.1]
NA	6.40263	1.81e-11	1.34e-10	BGI_novel_G000070	GO:0016282//eukaryotic 43S preinitiation complex;GO:0016020//membrane;GO:0070062//extracellular exosome;GO:0005634//nucleus;GO:0005829//cytosol;GO:0033290//eukaryotic 48S preinitiation complex;GO:0005852//eukaryotic translation initiation factor 3 complex	GO:0043022//ribosome binding;GO:0003743//translation initiation factor activity	GO:0006413//translational initiation;GO:0006446//regulation of translational initiation;GO:0001731//formation of translation preinitiation complex	K15028//translation initiation factor 3 subunit K
NA	5.6301	3.18e-78	2.32e-76	BGI_novel_G000690	NA	NA	NA	NA
NA	5.62556	2.46e-07	1.16e-06	BGI_novel_G000001	NA	NA	NA	K04373//ribosomal protein S6 kinase alpha-1/2/3/6 [EC:2.7.11.1]
NA	5.51126	7.16e-07	3.19e-06	BGI_novel_G000821	NA	NA	NA	K10955//mucin-2
NA	5.50297	7.72e-07	3.43e-06	BGI_novel_G000076	NA	NA	NA	K02581//NF-kappa-B inhibitor beta
NA	5.41934	1.61e-06	6.84e-06	BGI_novel_G000143	NA	NA	NA	K15135//mediator of RNA polymerase II transcription subunit 18
LOC107986354	5.23133	7.38e-06	2.87e-05	107986354	NA	NA	NA	NA
NA	4.67807	0.000270636	0.000813604	BGI_novel_G000149	NA	NA	NA	K14824//ribosome biogenesis protein ERB1
RGPD2	4.66097	0.000297063	0.000884964	729857	GO:0005622//intracellular	NA	GO:0046907//intracellular transport;GO:0000042//protein targeting to Golgi	K12172//E3 SUMO-protein ligase RanBP2
NA	4.6179	0.000374023	0.00109355	BGI_novel_G000022	GO:0005634//nucleus;GO:0005741//mitochondrial outer membrane	GO:0000989//transcription factor activity, transcription factor binding;GO:0001228//transcriptional activator activity, RNA polymerase II transcription regulatory region sequence-specific DNA binding;GO:0000977//RNA polymerase II regulatory region sequence-specific DNA binding;GO:0003700//DNA binding transcription factor activity;GO:0046983//protein dimerization activity	GO:0006357//regulation of transcription from RNA polymerase II promoter;GO:1900402//regulation of carbohydrate metabolic process by regulation of transcription from RNA polymerase II promoter;GO:0045944//positive regulation of transcription from RNA polymerase II promoter	K09113//MAX-like protein X
NA	4.49462	0.000699944	0.00192473	BGI_novel_G000820	NA	NA	NA	K10955//mucin-2
CEMP1	4.42205	0.000990588	0.00262895	752014	GO:0005737//cytoplasm	NA	NA	NA
DNAJA3	4.31096	0.0016369	0.00415025	9093	GO:0005884//actin filament;GO:0005634//nucleus;GO:0042645//mitochondrial nucleoid;GO:0030054//cell junction;GO:0031594//neuromuscular junction;GO:0008385//IkappaB kinase complex;GO:0019897//extrinsic component of plasma membrane;GO:0033256//I-kappaB/NF-kappaB complex;GO:0045211//postsynaptic membrane	GO:0005524//ATP binding;GO:0030971//receptor tyrosine kinase binding;GO:0030695//GTPase regulator activity;GO:0046872//metal ion binding;GO:0051059//NF-kappaB binding;GO:0051082//unfolded protein binding;GO:0030544//Hsp70 protein binding;GO:0005133//interferon-gamma receptor binding	GO:0043154//negative regulation of cysteine-type endopeptidase activity involved in apoptotic process;GO:0042102//positive regulation of T cell proliferation;GO:0033077//T cell differentiation in thymus;GO:0000122//negative regulation of transcription from RNA polymerase II promoter;GO:0043065//positive regulation of apoptotic process;GO:0007264//small GTPase mediated signal transduction;GO:00069…	K09504//DnaJ homolog subfamily A member 3
FSBP	4.27395	0.00192056	0.00480089	100861412	GO:0005654//nucleoplasm;GO:0005737//cytoplasm	GO:0042802//identical protein binding	GO:0006355//regulation of transcription, DNA-templated	K10877//DNA repair and recombination protein RAD54B [EC:3.6.4.-]
CT45A9	4.23288	0.00228347	0.0056029	102723680	NA	GO:0005515//protein binding	NA	K13180//ATP-dependent RNA helicase DDX26B [EC:3.6.4.-]
NA	3.89738	0.008044	0.017215	BGI_novel_G000021	GO:0016021//integral component of membrane	NA	NA	K03068//low density lipoprotein receptor-related protein 5/6
NLGN1	3.81732	0.0104668	0.0216627	22871	GO:0005615//extracellular space;GO:0009897//external side of plasma membrane;GO:0030054//cell junction;GO:0098793//presynapse;GO:0014069//postsynaptic density;GO:0032433//filopodium tip;GO:0043198//dendritic shaft;GO:0017146//NMDA selective glutamate receptor complex;GO:0005829//cytosol;GO:0005794//Golgi apparatus;GO:0043197//dendritic spine;GO:0045211//postsynaptic membrane	GO:0097110//scaffold protein binding;GO:0050839//cell adhesion molecule binding;GO:0042043//neurexin family protein binding;GO:0004872//receptor activity;GO:0052689//carboxylic ester hydrolase activity;GO:0030165//PDZ domain binding;GO:0046983//protein dimerization activity	GO:0016080//synaptic vesicle targeting;GO:1900244//positive regulation of synaptic vesicle endocytosis;GO:0097115//neurexin clustering involved in presynaptic membrane assembly;GO:0051260//protein homooligomerization;GO:0051965//positive regulation of synapse assembly;GO:0002087//regulation of respiratory gaseous exchange by neurological system process;GO:2000310//regulation of NMDA receptor acti…	K07378//neuroligin
CRB1	3.81526	0.0105361	0.0217695	23418	GO:0016324//apical plasma membrane;GO:0005622//intracellular;GO:0016021//integral component of membrane;GO:0005576//extracellular region;GO:0005886//plasma membrane;GO:0005902//microvillus	GO:0005515//protein binding;GO:0005509//calcium ion binding	GO:0007009//plasma membrane organization;GO:0007163//establishment or maintenance of cell polarity;GO:0007267//cell-cell signaling;GO:0006611//protein export from nucleus;GO:0042462//eye photoreceptor cell development	K16681//protein crumbs
NA	3.78822	0.0114807	0.0234014	BGI_novel_G001532	GO:0070062//extracellular exosome;GO:0016323//basolateral plasma membrane;GO:0005654//nucleoplasm;GO:0098793//presynapse;GO:0044291//cell-cell contact zone;GO:0030054//cell junction;GO:0014069//postsynaptic density;GO:0030027//lamellipodium;GO:0035748//myelin sheath abaxonal region;GO:0005913//cell-cell adherens junction;GO:0005911//cell-cell junction;GO:0034750//Scrib-APC-beta-catenin complex;GO…	GO:0035255//ionotropic glutamate receptor binding;GO:0004385//guanylate kinase activity;GO:0045296//cadherin binding	GO:0016080//synaptic vesicle targeting;GO:0016477//cell migration;GO:0060088//auditory receptor cell stereocilium organization;GO:0071896//protein localization to adherens junction;GO:0060561//apoptotic process involved in morphogenesis;GO:0098609//cell-cell adhesion;GO:0043065//positive regulation of apoptotic process;GO:0039564//suppression by virus of host STAT2 activity;GO:0008283//cell proli…	K16175//protein scribble
LGALS9B	3.78612	0.0115569	0.0235395	284194	NA	NA	NA	K10093//galectin-9
NA	3.66555	0.0166467	0.0324303	BGI_novel_G000550	NA	NA	NA	K04985//polycystin 1
NA	3.64946	0.0174414	0.0337611	BGI_novel_G001328	NA	NA	NA	K03283//heat shock 70kDa protein 1/2/6/8
DUX4	3.59287	0.0204725	0.0385932	100288687	GO:0005634//nucleus;GO:0005654//nucleoplasm;GO:0031965//nuclear membrane	GO:0005515//protein binding;GO:0000976//transcription regulatory region sequence-specific DNA binding	GO:0010468//regulation of gene expression;GO:0008283//cell proliferation;GO:0006351//transcription, DNA-templated	K09354//homeobox protein expressed in ES cells 1;K09332//retina and anterior neural fold homeobox protein;K09327//homeobox protein prophet of Pit-1;K09337//cone-rod homeobox protein
GFPT2	3.59287	0.0204725	0.0385932	9945	GO:0005829//cytosol	GO:0030246//carbohydrate binding;GO:0005515//protein binding;GO:0004360//glutamine-fructose-6-phosphate transaminase (isomerizing) activity	GO:0043687//post-translational protein modification;GO:0016051//carbohydrate biosynthetic process;GO:0018279//protein N-linked glycosylation via asparagine;GO:0006488//dolichol-linked oligosaccharide biosynthetic process;GO:0006541//glutamine metabolic process;GO:0006002//fructose 6-phosphate metabolic process;GO:0006112//energy reserve metabolic process;GO:0006048//UDP-N-acetylglucosamine biosyn…	K00820//glucosamine---fructose-6-phosphate aminotransferase (isomerizing) [EC:2.6.1.16]
FBXL16	3.59287	0.0204725	0.0385932	146330	GO:0005737//cytoplasm	NA	NA	K10282//F-box and leucine-rich repeat protein 16
ADGRV1	3.59287	0.0204725	0.0385932	84059	GO:0070062//extracellular exosome;GO:0005737//cytoplasm;GO:0043235//receptor complex;GO:0009986//cell surface;GO:0032420//stereocilium;GO:0016021//integral component of membrane;GO:0045202//synapse;GO:0005886//plasma membrane	GO:0005515//protein binding;GO:0005509//calcium ion binding;GO:0004930//G-protein coupled receptor activity	GO:0048496//maintenance of animal organ identity;GO:0060122//inner ear receptor cell stereocilium organization;GO:0050910//detection of mechanical stimulus involved in sensory perception of sound;GO:0007218//neuropeptide signaling pathway;GO:0045494//photoreceptor cell maintenance	K18263//G-protein coupled receptor 98
ADGRB3	3.59287	0.0204725	0.0385932	577	GO:0016021//integral component of membrane;GO:0005886//plasma membrane	GO:0005515//protein binding;GO:0004930//G-protein coupled receptor activity;GO:0005096//GTPase activator activity	GO:0016525//negative regulation of angiogenesis;GO:0007218//neuropeptide signaling pathway	K04598//brain-specific angiogenesis inhibitor 3
CHST9	3.59287	0.0204725	0.0385932	83539	GO:0005576//extracellular region;GO:0016021//integral component of membrane;GO:0000139//Golgi membrane	GO:0001537//N-acetylgalactosamine 4-O-sulfotransferase activity;GO:0047756//chondroitin 4-sulfotransferase activity	GO:0042446//hormone biosynthetic process;GO:0016051//carbohydrate biosynthetic process;GO:0030206//chondroitin sulfate biosynthetic process	K09673//carbohydrate 4-sulfotransferase 9 [EC:2.8.2.-]
CLIC5	3.59287	0.0204725	0.0385932	53405	GO:0070062//extracellular exosome;GO:0005634//nucleus;GO:0005815//microtubule organizing center;GO:0005938//cell cortex;GO:0034707//chloride channel complex;GO:0005794//Golgi apparatus;GO:0032420//stereocilium;GO:0015629//actin cytoskeleton	GO:0004364//glutathione transferase activity;GO:0005244//voltage-gated ion channel activity;GO:0005515//protein binding;GO:0005254//chloride channel activity	GO:0007565//female pregnancy;GO:0060088//auditory receptor cell stereocilium organization;GO:0002024//diet induced thermogenesis;GO:0006821//chloride transport;GO:0007605//sensory perception of sound;GO:0008104//protein localization;GO:0050885//neuromuscular process controlling balance	K05025//chloride intracellular channel protein 5
PCDHGA3	3.51126	0.0255409	0.0464642	56112	GO:0005622//intracellular;GO:0016021//integral component of membrane;GO:0005886//plasma membrane	GO:0005509//calcium ion binding	GO:0007156//homophilic cell adhesion via plasma membrane adhesion molecules	K16495//protocadherin gamma subfamily A
LOC102723623	3.32984	0.0401504	0.0679374	102723623	NA	NA	NA	K20358//golgin subfamily A member 2
CD22	3.32984	0.0401504	0.0679374	933	GO:0070062//extracellular exosome;GO:0016021//integral component of membrane;GO:0005886//plasma membrane	GO:0030246//carbohydrate binding;GO:0005515//protein binding	GO:0007155//cell adhesion	K06467//CD22 antigen
NA	3.14918	5.19e-07	2.36e-06	BGI_novel_G000046	NA	NA	GO:0007165//signal transduction	K20635//Rho GTPase-activating protein 11
CSNK2A3	3.06399	0.0209219	0.0393275	283106	GO:0016581//NuRD complex;GO:0031519//PcG protein complex;GO:0005829//cytosol;GO:0016580//Sin3 complex;GO:0005886//plasma membrane	GO:0051879//Hsp90 protein binding;GO:0004674//protein serine/threonine kinase activity;GO:0005524//ATP binding;GO:0047485//protein N-terminus binding;GO:0019888//protein phosphatase regulator activity;GO:0008013//beta-catenin binding	GO:0043154//negative regulation of cysteine-type endopeptidase activity involved in apoptotic process;GO:0006355//regulation of transcription, DNA-templated;GO:0030307//positive regulation of cell growth;GO:0046777//protein autophosphorylation;GO:0061077//chaperone-mediated protein folding;GO:0030177//positive regulation of Wnt signaling pathway;GO:0045732//positive regulation of protein cataboli…	K03097//casein kinase II subunit alpha [EC:2.7.11.1]
IL1R1	3.00791	0.0131599	0.026363	3554	GO:0030424//axon;GO:0005615//extracellular space;GO:0005634//nucleus;GO:0009986//cell surface;GO:0005887//integral component of plasma membrane;GO:0043234//protein complex;GO:0014069//postsynaptic density	GO:0002020//protease binding;GO:0005161//platelet-derived growth factor receptor binding;GO:0004909//interleukin-1, Type I, activating receptor activity;GO:0035255//ionotropic glutamate receptor binding	GO:0006955//immune response;GO:0070498//interleukin-1-mediated signaling pathway	K04386//interleukin 1 receptor type I
ARHGEF33	3.00791	0.0131599	0.026363	100271715	NA	NA	NA	K16727//Rho guanine nucleotide exchange factor 10
CPED1	3.00791	0.0131599	0.026363	79974	GO:0005783//endoplasmic reticulum	NA	NA	NA
TNFSF12-TNFSF13	2.96703	3.16e-08	1.66e-07	407977	GO:0016020//membrane;GO:0070062//extracellular exosome;GO:0005654//nucleoplasm;GO:0005615//extracellular space;GO:0005737//cytoplasm;GO:0048471//perinuclear region of cytoplasm;GO:0005887//integral component of plasma membrane;GO:0005829//cytosol;GO:0016021//integral component of membrane;GO:0005576//extracellular region;GO:0005886//plasma membrane	GO:0005164//tumor necrosis factor receptor binding;GO:0005125//cytokine activity;GO:0005102//receptor binding	GO:0097191//extrinsic apoptotic signaling pathway;GO:0097190//apoptotic signaling pathway;GO:0043488//regulation of mRNA stability;GO:2001238//positive regulation of extrinsic apoptotic signaling pathway;GO:0045766//positive regulation of angiogenesis;GO:0001938//positive regulation of endothelial cell proliferation;GO:0033209//tumor necrosis factor-mediated signaling pathway;GO:0001525//angiogen…	K05475//tumor necrosis factor ligand superfamily member 13;K05474//tumor necrosis factor ligand superfamily member 12
LOC102723382	2.95133	0.385072	0.391345	102723382	NA	NA	NA	K17299//POTE ankyrin domain family protein
DUOX1	2.81526	0.0248051	0.0452967	53905	GO:0016324//apical plasma membrane;GO:0016021//integral component of membrane;GO:0005886//plasma membrane	GO:0050661//NADP binding;GO:0016174//NAD(P)H oxidase activity;GO:0020037//heme binding;GO:0004601//peroxidase activity;GO:0005509//calcium ion binding	GO:0042446//hormone biosynthetic process;GO:0042335//cuticle development;GO:0051591//response to cAMP;GO:0055114//oxidation-reduction process;GO:0006979//response to oxidative stress;GO:0006590//thyroid hormone generation;GO:0042554//superoxide anion generation;GO:0019221//cytokine-mediated signaling pathway;GO:0042744//hydrogen peroxide catabolic process;GO:0050665//hydrogen peroxide biosyntheti…	K13411//dual oxidase [EC:1.6.3.1 1.11.1.-]
XKR7	2.81526	0.0248051	0.0452967	343702	GO:0016021//integral component of membrane	NA	NA	K19522//membrane transport protein XK;K01128//sphingomyelin phosphodiesterase acid-like 3 [EC:3.1.4.-]
NUTM1	2.81526	0.0248051	0.0452967	256646	GO:0005634//nucleus;GO:0005737//cytoplasm	GO:0005515//protein binding	NA	NA
NA	2.81526	0.0248051	0.0452967	BGI_novel_G001538	NA	NA	NA	K12581//CCR4-NOT transcription complex subunit 7/8;K11447//histone demethylase [EC:1.14.11.-];K01064//wingless-type MMTV integration site family, member 9
FAM171B	2.81526	0.0248051	0.0452967	165215	GO:0016021//integral component of membrane	NA	NA	K06476//integrin alpha 2B
CCDC116	2.81526	0.0248051	0.0452967	164592	GO:0005813//centrosome;GO:0005737//cytoplasm	GO:0005515//protein binding	NA	NA
TCEB3CL	2.81526	0.0248051	0.0452967	728929	GO:0016021//integral component of membrane;GO:0070449//elongin complex	GO:0003677//DNA binding	GO:0006355//regulation of transcription, DNA-templated	K15076//transcription elongation factor B, polypeptide 3
LOC105369201	2.81526	0.0248051	0.0452967	105369201	NA	NA	NA	K00129//aldehyde dehydrogenase (NAD(P)+) [EC:1.2.1.5]
POTEI	2.72568	0.0113565	0.0231772	653269	GO:0070062//extracellular exosome;GO:0072562//blood microparticle;GO:0005615//extracellular space;GO:0005938//cell cortex	NA	GO:0001895//retina homeostasis	K17299//POTE ankyrin domain family protein
NA	2.71443	3.92e-17	4.47e-16	BGI_novel_G001334	NA	NA	NA	K06751//major histocompatibility complex, class I
RSPH10B2	2.61897	0.000170386	0.000535089	728194	NA	NA	NA	K19755//radial spoke head protein 1;K07209//inhibitor of nuclear factor kappa-B kinase subunit beta [EC:2.7.11.10];K04575//amyotrophic lateral sclerosis 2 protein
LOC100505502	2.59528	0.0464093	0.0765368	100505502	NA	NA	NA	NA
LOC107986532	2.59528	0.0464093	0.0765368	107986532	NA	NA	NA	K09560//suppressor of tumorigenicity protein 13
DMRT1	2.59287	0.0467035	0.0769538	1761	GO:0005634//nucleus;GO:0005737//cytoplasm	GO:0001228//transcriptional activator activity, RNA polymerase II transcription regulatory region sequence-specific DNA binding;GO:0046872//metal ion binding;GO:0000977//RNA polymerase II regulatory region sequence-specific DNA binding;GO:0003682//chromatin binding;GO:0046982//protein heterodimerization activity;GO:0000987//proximal promoter sequence-specific DNA binding;GO:0042803//protein homod…	GO:0000902//cell morphogenesis;GO:0030238//male sex determination;GO:0035556//intracellular signal transduction;GO:0007283//spermatogenesis;GO:0008354//germ cell migration;GO:0000122//negative regulation of transcription from RNA polymerase II promoter;GO:0060008//Sertoli cell differentiation;GO:0045835//negative regulation of meiotic nuclear division;GO:0045944//positive regulation of transcript…	K19488//doublesex- and mab-3-related transcription factor 1
LOC644249	2.59287	0.0467035	0.0769538	644249	NA	NA	NA	K11837//ubiquitin carboxyl-terminal hydrolase 6/32 [EC:3.4.19.12];K17299//POTE ankyrin domain family protein
CDHR5	2.59287	0.0467035	0.0769538	53841	GO:0070062//extracellular exosome;GO:0005903//brush border;GO:0016324//apical plasma membrane;GO:0031526//brush border membrane;GO:0005905//clathrin-coated pit;GO:0016021//integral component of membrane;GO:0031528//microvillus membrane;GO:0044214//spanning component of plasma membrane;GO:0005886//plasma membrane	GO:0050839//cell adhesion molecule binding;GO:0005509//calcium ion binding;GO:0008013//beta-catenin binding	GO:0032532//regulation of microvillus length;GO:0007155//cell adhesion;GO:0030154//cell differentiation;GO:0007156//homophilic cell adhesion via plasma membrane adhesion molecules;GO:0016339//calcium-dependent cell-cell adhesion via plasma membrane cell adhesion molecules;GO:0090675//intermicrovillar adhesion	K16505//cadherin-related family member 5
GNAZ	2.59287	0.0467035	0.0769538	2781	GO:0030425//dendrite;GO:0070062//extracellular exosome;GO:0005783//endoplasmic reticulum;GO:0044297//cell body;GO:0005635//nuclear envelope;GO:0005829//cytosol;GO:0005834//heterotrimeric G-protein complex	GO:0031683//G-protein beta/gamma-subunit complex binding;GO:0031821//G-protein coupled serotonin receptor binding;GO:0046872//metal ion binding;GO:0005057//signal transducer activity, downstream of receptor;GO:0005525//GTP binding;GO:0003924//GTPase activity	GO:0007193//adenylate cyclase-inhibiting G-protein coupled receptor signaling pathway	K04535//guanine nucleotide-binding protein G(z) subunit alpha
LOC105378947	2.51839	0.0495935	0.0808345	105378947	NA	NA	NA	NA
NA	2.48559	0.0612673	0.0962948	BGI_novel_G000629	NA	NA	NA	K09228//KRAB domain-containing zinc finger protein;K12642//plakophilin 2
NA	2.43515	0.0650822	0.101284	BGI_novel_G001244	NA	NA	NA	K12581//CCR4-NOT transcription complex subunit 7/8;K17985//activating molecule in BECN1-regulated autophagy protein 1;K04487//cysteine desulfurase [EC:2.8.1.7]
NA	2.41637	0.0593621	0.0938974	BGI_novel_G000744	NA	NA	NA	K15696//RING finger protein 113B;K17985//activating molecule in BECN1-regulated autophagy protein 1
NA	2.39257	0.0777597	0.116883	BGI_novel_G000360	NA	NA	NA	K12581//CCR4-NOT transcription complex subunit 7/8;K15322//tRNA-splicing endonuclease subunit Sen2 [EC:3.1.27.9];K15696//RING finger protein 113B;K01064//wingless-type MMTV integration site family, member 9
DKK4	2.38364	0.0778373	0.116984	27121	GO:0005576//extracellular region	NA	GO:0090090//negative regulation of canonical Wnt signaling pathway;GO:0061170//negative regulation of hair follicle placode formation;GO:0030178//negative regulation of Wnt signaling pathway;GO:0007275//multicellular organism development;GO:0016055//Wnt signaling pathway	K02165//dickkopf
NA	2.37453	0.0980087	0.139948	BGI_novel_G000273	NA	NA	NA	K15029//translation initiation factor 3 subunit L
NA	2.37412	5.03e-125	8.4e-123	BGI_novel_G000096	GO:0016605//PML body;GO:0005634//nucleus;GO:0005739//mitochondrion;GO:0005737//cytoplasm	GO:0003677//DNA binding;GO:0003714//transcription corepressor activity;GO:0032184//SUMO polymer binding;GO:0005123//death receptor binding;GO:0008656//cysteine-type endopeptidase activator activity involved in apoptotic process;GO:0016505//peptidase activator activity involved in apoptotic process	GO:0007165//signal transduction;GO:0071260//cellular response to mechanical stimulus;GO:0006355//regulation of transcription, DNA-templated;GO:0008625//extrinsic apoptotic signaling pathway via death domain receptors;GO:0097190//apoptotic signaling pathway;GO:0006351//transcription, DNA-templated;GO:0006919//activation of cysteine-type endopeptidase activity involved in apoptotic process;GO:00070…	K12484//Rab11 family-interacting protein 1/2/5;K14572//midasin;K12893//splicing factor, arginine/serine-rich 4/5/6;K15076//transcription elongation factor B, polypeptide 3
NA	2.34913	0.0781219	0.117301	BGI_novel_G001594	NA	NA	NA	K12581//CCR4-NOT transcription complex subunit 7/8;K12025//tripartite motif-containing protein 52
LY75-CD302	2.34823	8.18e-42	2.59e-40	100526664	NA	NA	NA	K06559//lymphocyte antigen 75
BDNF	2.32984	0.0157406	0.030899	627	GO:0005576//extracellular region;GO:0016021//integral component of membrane;GO:0048471//perinuclear region of cytoplasm	GO:0008083//growth factor activity;GO:0005169//neurotrophin TRKB receptor binding	GO:0007412//axon target recognition;GO:0016358//dendrite development;GO:0045666//positive regulation of neuron differentiation;GO:0014076//response to fluoxetine;GO:0007406//negative regulation of neuroblast proliferation;GO:0051965//positive regulation of synapse assembly;GO:0042490//mechanoreceptor differentiation;GO:0006120//mitochondrial electron transport, NADH to ubiquinone;GO:0008038//neur…	K04355//brain-derived neurotrophic factor
PPARGC1A	2.32984	0.0877154	0.128515	10891	GO:0043231//intracellular membrane-bounded organelle;GO:0005665//DNA-directed RNA polymerase II, core complex;GO:0016605//PML body;GO:0005634//nucleus;GO:0005654//nucleoplasm;GO:0097440//apical dendrite;GO:0043025//neuronal cell body;GO:1990844//interfibrillar mitochondrion;GO:0005719//nuclear euchromatin;GO:1990843//subsarcolemmal mitochondrion;GO:0022626//cytosolic ribosome	GO:0003723//RNA binding;GO:0030331//estrogen receptor binding;GO:0003677//DNA binding;GO:0031625//ubiquitin protein ligase binding;GO:0031490//chromatin DNA binding;GO:0005102//receptor binding;GO:0050681//androgen receptor binding;GO:0000166//nucleotide binding;GO:0043014//alpha-tubulin binding;GO:1990841//promoter-specific chromatin binding;GO:0003712//transcription cofactor activity;GO:0043565…	GO:0007586//digestion;GO:0046321//positive regulation of fatty acid oxidation;GO:2000310//regulation of NMDA receptor activity;GO:0014850//response to muscle activity;GO:0022904//respiratory electron transport chain;GO:0008209//androgen metabolic process;GO:2001171//positive regulation of ATP biosynthetic process;GO:0043524//negative regulation of neuron apoptotic process;GO:0001666//response to …	K07202//alpha peroxisome proliferator-activated receptor gamma coactivator 1-alpha
C1orf226	2.32984	0.0877154	0.128515	400793	NA	NA	NA	K16513//carboxyl-terminal PDZ ligand of neuronal nitric oxide synthase protein
FAM65C	2.32984	0.0877154	0.128515	140876	GO:0005737//cytoplasm	NA	NA	NA
KRTAP5-8	2.32984	0.0877154	0.128515	57830	GO:0045095//keratin filament	GO:0030280//structural constituent of epidermis	NA	NA
EPSTI1	2.32984	0.0877154	0.128515	94240	NA	NA	NA	NA
LEXM	2.32984	0.0877154	0.128515	163747	GO:0005761//mitochondrial ribosome	NA	NA	NA
KLK14	2.32984	0.0877154	0.128515	43847	GO:0070062//extracellular exosome;GO:0005615//extracellular space	GO:0004252//serine-type endopeptidase activity	GO:0045745//positive regulation of G-protein coupled receptor protein signaling pathway;GO:0048730//epidermis morphogenesis;GO:0006508//proteolysis;GO:0009566//fertilization;GO:0045744//negative regulation of G-protein coupled receptor protein signaling pathway;GO:0070684//seminal clot liquefaction	K09622//kallikrein 14 [EC:3.4.21.-]
NA	2.32984	0.0877154	0.128515	BGI_novel_G000767	GO:0030315//T-tubule;GO:0005634//nucleus;GO:0031965//nuclear membrane;GO:0005737//cytoplasm;GO:0005901//caveola;GO:0005887//integral component of plasma membrane;GO:0030018//Z disc;GO:0005886//plasma membrane	GO:0046982//protein heterodimerization activity;GO:0004937//alpha1-adrenergic receptor activity	GO:0007512//adult heart development;GO:0008285//negative regulation of cell proliferation;GO:0035265//organ growth;GO:0042493//response to drug;GO:0007165//signal transduction;GO:0045760//positive regulation of action potential;GO:0045987//positive regulation of smooth muscle contraction;GO:0006915//apoptotic process;GO:0060402//calcium ion transport into cytosol;GO:0071880//adenylate cyclase-act…	K12581//CCR4-NOT transcription complex subunit 7/8;K22069//LYR motif-containing protein 4;K11447//histone demethylase [EC:1.14.11.-];K17985//activating molecule in BECN1-regulated autophagy protein 1;K10477//BTB/POZ domain-containing protein 1/2
CYP2U1	2.32984	0.0877154	0.128515	113612	GO:0031090//organelle membrane;GO:0016021//integral component of membrane;GO:0005789//endoplasmic reticulum membrane	GO:0008395//steroid hydroxylase activity;GO:0020037//heme binding;GO:0005506//iron ion binding;GO:0070330//aromatase activity;GO:0019825//oxygen binding	GO:0006805//xenobiotic metabolic process;GO:0044281//small molecule metabolic process	K07422//cytochrome P450 family 2 subfamily U polypeptide 1
BEX1	2.32984	0.0877154	0.128515	55859	GO:0005634//nucleus;GO:0005667//transcription factor complex;GO:0005737//cytoplasm	GO:0001102//RNA polymerase II activating transcription factor binding	GO:0007399//nervous system development;GO:0030154//cell differentiation;GO:0051091//positive regulation of DNA binding transcription factor activity;GO:0045944//positive regulation of transcription from RNA polymerase II promoter	K12465//nerve growth factor receptor-associated protein 1
HIST2H3A	2.32984	0.227264	0.268878	333932	GO:0005634//nucleus;GO:0000786//nucleosome	GO:0003677//DNA binding;GO:0046982//protein heterodimerization activity	GO:0006334//nucleosome assembly	K11253//histone H3
HIST2H3C	2.32984	0.227264	0.268878	126961	GO:0005634//nucleus;GO:0000786//nucleosome	GO:0003677//DNA binding;GO:0046982//protein heterodimerization activity	GO:0006334//nucleosome assembly	K11253//histone H3
TMEM233	2.30312	0.0794004	0.118759	387890	GO:0016021//integral component of membrane	NA	GO:0009607//response to biotic stimulus	K06566//interferon induced transmembrane protein;K07199//5'-AMP-activated protein kinase, regulatory beta subunit;K08879//heat shock protein beta-8
LOC102723655	2.29774	0.0939907	0.135473	102723655	GO:0005634//nucleus;GO:0005737//cytoplasm	NA	NA	NA
LOC107985678	2.27094	0.000229652	0.000699797	107985678	NA	NA	NA	K11594//ATP-dependent RNA helicase DDX3X [EC:3.6.4.13]
TMEM110-MUSTN1	2.23806	0.00399021	0.00923752	100526772	NA	NA	NA	K20179//vacuolar protein sorting-associated protein 11
GPR75-ASB3	2.19313	1.54e-34	3.94e-33	100302652	NA	NA	NA	K10325//ankyrin repeat and SOCS box protein 3
MYOZ1	2.17784	0.0279034	0.0500138	58529	GO:0005634//nucleus;GO:0015629//actin cytoskeleton;GO:0031143//pseudopodium	GO:0051373//FATZ binding	GO:0030239//myofibril assembly	NA
C21orf140	2.17697	0.0345643	0.0600493	101928147	NA	NA	NA	NA
NA	2.16981	5.66e-06	2.24e-05	BGI_novel_G000047	GO:0005829//cytosol	GO:0005096//GTPase activator activity	GO:0007165//signal transduction;GO:0021987//cerebral cortex development;GO:0051056//regulation of small GTPase mediated signal transduction	K20635//Rho GTPase-activating protein 11
NA	2.13844	0.218046	0.26049	BGI_novel_G000560	GO:0005634//nucleus;GO:0005654//nucleoplasm;GO:0016607//nuclear speck;GO:0005737//cytoplasm	GO:0003723//RNA binding;GO:0003677//DNA binding	GO:0045892//negative regulation of transcription, DNA-templated;GO:0006351//transcription, DNA-templated;GO:2000144//positive regulation of DNA-templated transcription, initiation;GO:0006915//apoptotic process;GO:0043620//regulation of DNA-templated transcription in response to stress;GO:1990830//cellular response to leukemia inhibitory factor;GO:0043065//positive regulation of apoptotic process;…	K13087//bcl2 associated transcription factor 1
FANCD2P2	2.1319	0.0593274	0.0938691	101929530	GO:0000793//condensed chromosome;GO:0005654//nucleoplasm;GO:0005730//nucleolus;GO:0005737//cytoplasm	GO:0070182//DNA polymerase binding	GO:0007129//synapsis;GO:0006281//DNA repair;GO:0007276//gamete generation;GO:0010332//response to gamma radiation	K10891//fanconi anemia group D2 protein
BGLAP	2.12479	0.0206825	0.038943	632	GO:0005788//endoplasmic reticulum lumen;GO:0030425//dendrite;GO:0005615//extracellular space;GO:0005791//rough endoplasmic reticulum;GO:0005796//Golgi lumen;GO:0043204//perikaryon	GO:0046848//hydroxyapatite binding;GO:0005509//calcium ion binding;GO:0008147//structural constituent of bone	GO:0033594//response to hydroxyisoflavone;GO:0043627//response to estrogen;GO:0009629//response to gravity;GO:0045471//response to ethanol;GO:0030500//regulation of bone mineralization;GO:0033574//response to testosterone;GO:0071363//cellular response to growth factor stimulus;GO:0045124//regulation of bone resorption;GO:0032571//response to vitamin K;GO:0071305//cellular response to vitamin D;GO…	K19481//matrix Gla protein
HEG1	2.12339	0.00930071	0.0195254	57493	GO:0009897//external side of plasma membrane;GO:0005911//cell-cell junction;GO:0005576//extracellular region;GO:0016021//integral component of membrane	GO:0005509//calcium ion binding	GO:0003017//lymph circulation;GO:0030324//lung development;GO:0001886//endothelial cell morphogenesis;GO:0003209//cardiac atrium morphogenesis;GO:0001945//lymph vessel development;GO:0050878//regulation of body fluid levels;GO:0001701//in utero embryonic development;GO:0035264//multicellular organism growth;GO:0045216//cell-cell junction organization;GO:0009791//post-embryonic development;GO:0048…	K17298//mucin-13;K02599//Notch 1
PCDH9	2.09537	0.00318628	0.00753546	5101	GO:0030426//growth cone;GO:0016021//integral component of membrane;GO:0044291//cell-cell contact zone;GO:0005886//plasma membrane	GO:0005509//calcium ion binding	GO:0007156//homophilic cell adhesion via plasma membrane adhesion molecules	K16498//protocadherin delta 1
MSMP	2.08373	0.0844624	0.125059	692094	GO:0005615//extracellular space;GO:0005737//cytoplasm	NA	NA	NA
NA	2.06102	0.149358	0.195547	BGI_novel_G000354	NA	NA	NA	K12581//CCR4-NOT transcription complex subunit 7/8;K12022//tripartite motif-containing protein 46;K11447//histone demethylase [EC:1.14.11.-];K15696//RING finger protein 113B
FPGT-TNNI3K	2.05592	0.0974828	0.139375	100526835	GO:0005634//nucleus;GO:0005737//cytoplasm	GO:0046872//metal ion binding;GO:0004674//protein serine/threonine kinase activity;GO:0008022//protein C-terminus binding;GO:0005524//ATP binding;GO:0004672//protein kinase activity;GO:0004871//signal transducer activity;GO:0031013//troponin I binding	GO:1903779//regulation of cardiac conduction;GO:0006468//protein phosphorylation;GO:0086069//bundle of His cell to Purkinje myocyte communication;GO:0055117//regulation of cardiac muscle contraction;GO:0035556//intracellular signal transduction;GO:0002027//regulation of heart rate	K17535//serine/threonine-protein kinase TNNI3K [EC:2.7.11.1]
NA	2.05355	2.35e-18	2.89e-17	BGI_novel_G000082	GO:0030018//Z disc;GO:0005730//nucleolus;GO:0055120//striated muscle dense body;GO:0015030//Cajal body;GO:0071013//catalytic step 2 spliceosome	GO:0051015//actin filament binding;GO:0003723//RNA binding	GO:0000398//mRNA splicing, via spliceosome;GO:0007517//muscle organ development;GO:0006364//rRNA processing	K13122//protein FRG1
NA	2.03076	0.000342625	0.00100967	BGI_novel_G000824	NA	NA	NA	K06512//leukocyte immunoglobulin-like receptor
ASPA	2.02311	0.000637347	0.00176868	443	GO:0070062//extracellular exosome;GO:0005634//nucleus;GO:0005829//cytosol	GO:0046872//metal ion binding;GO:0005515//protein binding;GO:0004046//aminoacylase activity;GO:0019807//aspartoacylase activity;GO:0016788//hydrolase activity, acting on ester bonds	GO:0048714//positive regulation of oligodendrocyte differentiation;GO:0022010//central nervous system myelination;GO:0006533//aspartate catabolic process	K01437//aspartoacylase [EC:3.5.1.15]
SLC3A1	2.0107	0.113257	0.15766	6519	GO:0005774//vacuolar membrane;GO:0070062//extracellular exosome;GO:0005887//integral component of plasma membrane;GO:0031526//brush border membrane;GO:0005743//mitochondrial inner membrane	GO:0015174//basic amino acid transmembrane transporter activity;GO:0046982//protein heterodimerization activity;GO:0003824//catalytic activity;GO:0015184//L-cystine transmembrane transporter activity	GO:0015802//basic amino acid transport;GO:0006520//cellular amino acid metabolic process;GO:0003333//amino acid transmembrane transport;GO:0005975//carbohydrate metabolic process;GO:0015811//L-cystine transport	K14210//solute carrier family 3 (neutral and basic amino acid transporter), member 1
LGALS4	2.00791	0.0159248	0.0312152	3960	GO:0005615//extracellular space;GO:0005829//cytosol;GO:0005886//plasma membrane	GO:0030246//carbohydrate binding;GO:0016936//galactoside binding	GO:0007155//cell adhesion	K10091//galectin-4
DYNAP	2.00791	0.0159248	0.0312152	284254	GO:0005794//Golgi apparatus;GO:0016021//integral component of membrane;GO:0005886//plasma membrane;GO:0000139//Golgi membrane	GO:0005515//protein binding	GO:0032148//activation of protein kinase B activity;GO:1901625//cellular response to ergosterol;GO:0042981//regulation of apoptotic process;GO:0008284//positive regulation of cell proliferation	NA
NA	2.00791	0.0372489	0.0638293	BGI_novel_G000978	NA	NA	NA	K17985//activating molecule in BECN1-regulated autophagy protein 1;K04948//cyclic nucleotide gated channel alpha 1;K04487//cysteine desulfurase [EC:2.8.1.7]
SIX1	2.00791	0.0490365	0.0800902	6495	GO:0005730//nucleolus;GO:0005667//transcription factor complex;GO:0005737//cytoplasm	GO:0000978//RNA polymerase II proximal promoter sequence-specific DNA binding;GO:0005515//protein binding;GO:0003682//chromatin binding;GO:0001077//transcriptional activator activity, RNA polymerase II proximal promoter sequence-specific DNA binding	GO:0072513//positive regulation of secondary heart field cardioblast proliferation;GO:0072107//positive regulation of ureteric bud formation;GO:2000729//positive regulation of mesenchymal cell proliferation involved in ureter development;GO:0090103//cochlea morphogenesis;GO:0035909//aorta morphogenesis;GO:0071599//otic vesicle development;GO:0000122//negative regulation of transcription from RNA …	K15614//homeobox protein SIX1
SPATC1	2.00791	0.0490365	0.0800902	375686	GO:0005813//centrosome;GO:0005737//cytoplasm	NA	NA	NA
SMCO3	2.00791	0.0490365	0.0800902	440087	GO:0016021//integral component of membrane	GO:0005515//protein binding	NA	NA
WNT8A	2.00791	0.0490365	0.0800902	7478	GO:0005615//extracellular space;GO:0005578//proteinaceous extracellular matrix	GO:0048018//receptor ligand activity;GO:0005109//frizzled binding	GO:0014034//neural crest cell fate commitment;GO:0009949//polarity specification of anterior/posterior axis;GO:0001710//mesodermal cell fate commitment;GO:0030178//negative regulation of Wnt signaling pathway;GO:0001756//somitogenesis;GO:0060021//palate development;GO:0042074//cell migration involved in gastrulation;GO:0007492//endoderm development;GO:0009953//dorsal/ventral pattern formation;GO:…	K00714//wingless-type MMTV integration site family, member 8
NIM1K	2.00791	0.0490365	0.0800902	167359	GO:0005634//nucleus;GO:0016021//integral component of membrane;GO:0005737//cytoplasm	GO:0000287//magnesium ion binding;GO:0004674//protein serine/threonine kinase activity;GO:0005524//ATP binding	GO:0006468//protein phosphorylation	K16310//serine/threonine-protein kinase NIM1 [EC:2.7.11.1]
GLRA1	2.00791	0.0490365	0.0800902	2741	GO:0043231//intracellular membrane-bounded organelle;GO:0030425//dendrite;GO:0005783//endoplasmic reticulum;GO:0009897//external side of plasma membrane;GO:0030054//cell junction;GO:0034707//chloride channel complex;GO:0043204//perikaryon;GO:0043025//neuronal cell body;GO:0043005//neuron projection;GO:0005887//integral component of plasma membrane;GO:0060077//inhibitory synapse;GO:0016021//integr…	GO:0022824//transmitter-gated ion channel activity;GO:0030977//taurine binding;GO:0005515//protein binding;GO:0016594//glycine binding;GO:0042802//identical protein binding;GO:0016934//extracellularly glycine-gated chloride channel activity;GO:0008270//zinc ion binding	GO:0043200//response to amino acid;GO:0034220//ion transmembrane transport;GO:0007601//visual perception;GO:0051260//protein homooligomerization;GO:0060012//synaptic transmission, glycinergic;GO:0002087//regulation of respiratory gaseous exchange by neurological system process;GO:0007340//acrosome reaction;GO:0097305//response to alcohol;GO:0006821//chloride transport;GO:0007218//neuropeptide sig…	K05193//glycine receptor alpha-1
CNGA1	2.00791	0.163989	0.208695	1259	GO:0005887//integral component of plasma membrane;GO:0016021//integral component of membrane;GO:0042622//photoreceptor outer segment membrane	GO:0005249//voltage-gated potassium channel activity;GO:0005515//protein binding;GO:0005221//intracellular cyclic nucleotide activated cation channel activity;GO:0005223//intracellular cGMP activated cation channel activity;GO:0005222//intracellular cAMP activated cation channel activity;GO:0030553//cGMP binding	GO:0006810//transport;GO:0050896//response to stimulus;GO:0007601//visual perception	K04948//cyclic nucleotide gated channel alpha 1
SERPING1	2.00791	0.163989	0.208695	710	GO:0031093//platelet alpha granule lumen;GO:0070062//extracellular exosome;GO:0072562//blood microparticle	GO:0004867//serine-type endopeptidase inhibitor activity;GO:0005515//protein binding	GO:0042730//fibrinolysis;GO:0010951//negative regulation of endopeptidase activity;GO:0007597//blood coagulation, intrinsic pathway;GO:0030168//platelet activation;GO:0008015//blood circulation;GO:0006958//complement activation, classical pathway;GO:0001869//negative regulation of complement activation, lectin pathway;GO:0002576//platelet degranulation;GO:0006508//proteolysis	K04001//C1 inhibitor
IHH	2.00791	0.163989	0.208695	3549	GO:0005615//extracellular space;GO:0005886//plasma membrane	GO:0005113//patched binding;GO:0008233//peptidase activity;GO:0005509//calcium ion binding	GO:0001649//osteoblast differentiation;GO:0040008//regulation of growth;GO:0061053//somite development;GO:0051216//cartilage development;GO:0032967//positive regulation of collagen biosynthetic process;GO:0048666//neuron development;GO:0072498//embryonic skeletal joint development;GO:0046639//negative regulation of alpha-beta T cell differentiation;GO:0048557//embryonic digestive tract morphogene…	K11989//indian hedgehog
PTGDS	2.00791	0.163989	0.208695	5730	GO:0070062//extracellular exosome;GO:0005615//extracellular space;GO:0031965//nuclear membrane;GO:0005791//rough endoplasmic reticulum;GO:0005794//Golgi apparatus;GO:0005789//endoplasmic reticulum membrane;GO:0048471//perinuclear region of cytoplasm	GO:0004667//prostaglandin-D synthase activity;GO:0005515//protein binding;GO:0005504//fatty acid binding;GO:0005215//transporter activity;GO:0005501//retinoid binding;GO:0036094//small molecule binding	GO:0006810//transport;GO:0001516//prostaglandin biosynthetic process;GO:0051384//response to glucocorticoid;GO:0045187//regulation of circadian sleep/wake cycle, sleep	K01830//prostaglandin-H2 D-isomerase [EC:5.3.99.2]
OR10AD1	2.00791	0.163989	0.208695	121275	GO:0016021//integral component of membrane;GO:0005886//plasma membrane	GO:0004984//olfactory receptor activity;GO:0004930//G-protein coupled receptor activity	NA	K04257//olfactory receptor
TCF24	2.00791	0.163989	0.208695	100129654	GO:0005634//nucleus	GO:0003677//DNA binding;GO:0046983//protein dimerization activity	GO:0006355//regulation of transcription, DNA-templated	K09072//musculin (activated B-cell factor-1)
CNDP1	2.00791	0.163989	0.208695	84735	GO:0005829//cytosol;GO:0005576//extracellular region	GO:0004180//carboxypeptidase activity;GO:0046872//metal ion binding;GO:0008237//metallopeptidase activity;GO:0034701//tripeptidase activity;GO:0016805//dipeptidase activity	GO:0006508//proteolysis	K05604//beta-Ala-His dipeptidase [EC:3.4.13.20]
PRB3	2.00791	0.163989	0.208695	5544	GO:0005576//extracellular region	NA	NA	K13911//basic salivary proline-rich protein 1/2
METTL7B	2.00791	0.163989	0.208695	196410	GO:0005737//cytoplasm	GO:0008757//S-adenosylmethionine-dependent methyltransferase activity	NA	NA
GLDN	2.00791	0.163989	0.208695	342035	GO:0005615//extracellular space;GO:0016021//integral component of membrane;GO:0005581//collagen trimer;GO:0005886//plasma membrane;GO:0005578//proteinaceous extracellular matrix	GO:0086080//protein binding involved in heterotypic cell-cell adhesion	GO:0007399//nervous system development;GO:0030154//cell differentiation	K16364//GLDN; gliomedin
SLC10A6	2.00791	0.163989	0.208695	345274	GO:0005887//integral component of plasma membrane	GO:0043250//sodium-dependent organic anion transmembrane transporter activity;GO:0008508//bile acid:sodium symporter activity	GO:0055085//transmembrane transport;GO:0043251//sodium-dependent organic anion transport	K14346//solute carrier family 10 (sodium/bile acid cotransporter), member 6
ADRA2A	2.00791	0.163989	0.208695	150	GO:0016323//basolateral plasma membrane;GO:0005887//integral component of plasma membrane;GO:0005737//cytoplasm;GO:0045202//synapse;GO:0043235//receptor complex	GO:0004938//alpha2-adrenergic receptor activity;GO:0046982//protein heterodimerization activity;GO:0051379//epinephrine binding;GO:0042803//protein homodimerization activity;GO:0019901//protein kinase binding;GO:0032795//heterotrimeric G-protein binding;GO:0051380//norepinephrine binding;GO:0031692//alpha-1B adrenergic receptor binding;GO:0031996//thioesterase binding;GO:0031696//alpha-2C adrener…	GO:0030335//positive regulation of cell migration;GO:0071878//negative regulation of adrenergic receptor signaling pathway;GO:0006260//DNA replication;GO:0001819//positive regulation of cytokine production;GO:0050892//intestinal absorption;GO:0032811//negative regulation of epinephrine secretion;GO:0006112//energy reserve metabolic process;GO:0007565//female pregnancy;GO:0070473//negative regulat…	K04138//adrenergic receptor alpha-2A
FHL2	2.00791	0.163989	0.208695	2274	GO:0005634//nucleus;GO:0005654//nucleoplasm;GO:0030018//Z disc;GO:0031430//M band;GO:0005925//focal adhesion;GO:0015629//actin cytoskeleton	GO:0046872//metal ion binding;GO:0003713//transcription coactivator activity;GO:0050681//androgen receptor binding;GO:0042802//identical protein binding;GO:0008270//zinc ion binding;GO:0008134//transcription factor binding	GO:0045892//negative regulation of transcription, DNA-templated;GO:0055015//ventricular cardiac muscle cell development;GO:0001649//osteoblast differentiation;GO:0055014//atrial cardiac muscle cell development;GO:0006351//transcription, DNA-templated;GO:0043066//negative regulation of apoptotic process;GO:0030521//androgen receptor signaling pathway;GO:0045893//positive regulation of transcriptio…	K14380//four and a half LIM domains protein 2
MYOZ2	2.00791	0.163989	0.208695	51778	GO:0030018//Z disc;GO:0015629//actin cytoskeleton	GO:0003779//actin binding;GO:0030346//protein phosphatase 2B binding;GO:0031433//telethonin binding	NA	NA
LOC105378979	2.00791	0.163989	0.208695	105378979	NA	NA	NA	K05495//growth differentiation factor 1/3;K04667//inhibin, beta
LENEP	2.00791	0.163989	0.208695	55891	NA	GO:0003677//DNA binding	GO:0007275//multicellular organism development	NA
PRR25	2.00791	0.163989	0.208695	388199	NA	NA	NA	NA
LRRN2	2.00791	0.163989	0.208695	10446	GO:0005615//extracellular space;GO:0060076//excitatory synapse;GO:0030054//cell junction;GO:0016021//integral component of membrane;GO:0045211//postsynaptic membrane;GO:0005578//proteinaceous extracellular matrix	GO:0042043//neurexin family protein binding;GO:0004872//receptor activity	GO:0007155//cell adhesion;GO:0007165//signal transduction;GO:0050808//synapse organization;GO:0007409//axonogenesis	K07523//netrin-G1 ligand;K19511//peroxidase [EC:1.11.1.7];K12655//OTU domain-containing protein 5 [EC:3.4.19.12];K16351//netrin-G2 ligand
ETV7	2.00791	0.163989	0.208695	51513	GO:0005634//nucleus;GO:0005654//nucleoplasm	GO:0000981//RNA polymerase II transcription factor activity, sequence-specific DNA binding;GO:0005515//protein binding;GO:0000977//RNA polymerase II regulatory region sequence-specific DNA binding;GO:0001227//transcriptional repressor activity, RNA polymerase II transcription regulatory region sequence-specific DNA binding	GO:0000122//negative regulation of transcription from RNA polymerase II promoter;GO:0006357//regulation of transcription from RNA polymerase II promoter;GO:0009887//animal organ morphogenesis;GO:0030154//cell differentiation;GO:0006366//transcription from RNA polymerase II promoter	K03211//ETS translocation variant 6/7
ACE	2.00791	0.163989	0.208695	1636	GO:0005768//endosome;GO:0070062//extracellular exosome;GO:0005615//extracellular space;GO:0009897//external side of plasma membrane;GO:0016021//integral component of membrane;GO:0005764//lysosome	GO:0004175//endopeptidase activity;GO:0004180//carboxypeptidase activity;GO:0031711//bradykinin receptor binding;GO:0008241//peptidyl-dipeptidase activity;GO:0031434//mitogen-activated protein kinase kinase binding;GO:0008240//tripeptidyl-peptidase activity;GO:0003779//actin binding;GO:0070573//metallodipeptidase activity;GO:0031404//chloride ion binding;GO:0051019//mitogen-activated protein kina…	GO:0032943//mononuclear cell proliferation;GO:0002019//regulation of renal output by angiotensin;GO:0001822//kidney development;GO:0019229//regulation of vasoconstriction;GO:0060218//hematopoietic stem cell differentiation;GO:0043171//peptide catabolic process;GO:0001974//blood vessel remodeling;GO:0050482//arachidonic acid secretion;GO:0006508//proteolysis;GO:0042447//hormone catabolic process;G…	K01283//peptidyl-dipeptidase A [EC:3.4.15.1]
LOC105369728	2.00791	0.163989	0.208695	105369728	NA	NA	NA	NA
ATP1B2	2.00791	0.163989	0.208695	482	GO:0005890//sodium:potassium-exchanging ATPase complex;GO:0016324//apical plasma membrane;GO:0005737//cytoplasm	GO:0005391//sodium:potassium-exchanging ATPase activity;GO:0001671//ATPase activator activity;GO:0051117//ATPase binding	GO:0006813//potassium ion transport;GO:0007596//blood coagulation;GO:0034220//ion transmembrane transport;GO:0050900//leukocyte migration;GO:0006814//sodium ion transport	K01540//sodium/potassium-transporting ATPase subunit beta
RPRML	2.00791	0.163989	0.208695	388394	GO:0016021//integral component of membrane	NA	NA	K10128//reprimo, TP53-dependent G2 arrest mediator candidate
CRYAB	2.00791	0.163989	0.208695	1410	GO:0070062//extracellular exosome;GO:0005654//nucleoplasm;GO:0015630//microtubule cytoskeleton;GO:0043209//myelin sheath;GO:0009986//cell surface;GO:0030018//Z disc;GO:0005794//Golgi apparatus;GO:0005829//cytosol;GO:0005739//mitochondrion;GO:0032432//actin filament bundle;GO:0005886//plasma membrane	GO:0005212//structural constituent of eye lens;GO:0046872//metal ion binding;GO:0051082//unfolded protein binding;GO:0008017//microtubule binding;GO:0042803//protein homodimerization activity	GO:0043154//negative regulation of cysteine-type endopeptidase activity involved in apoptotic process;GO:0007021//tubulin complex assembly;GO:0010629//negative regulation of gene expression;GO:0031109//microtubule polymerization or depolymerization;GO:0051260//protein homooligomerization;GO:0060561//apoptotic process involved in morphogenesis;GO:0032355//response to estradiol;GO:0002088//lens dev…	K09542//crystallin, alpha B
NR5A1	2.00791	0.163989	0.208695	2516	GO:0090575//RNA polymerase II transcription factor complex;GO:0005654//nucleoplasm	GO:0003707//steroid hormone receptor activity;GO:0003713//transcription coactivator activity;GO:0003682//chromatin binding;GO:0008270//zinc ion binding;GO:0000980//RNA polymerase II distal enhancer sequence-specific DNA binding;GO:0003705//transcription factor activity, RNA polymerase II distal enhancer sequence-specific binding;GO:0004879//nuclear receptor activity;GO:0019899//enzyme binding;GO:…	GO:0010259//multicellular organism aging;GO:0042445//hormone metabolic process;GO:0009888//tissue development;GO:2000020//positive regulation of male gonad development;GO:0007538//primary sex determination;GO:0051457//maintenance of protein location in nucleus;GO:0030154//cell differentiation;GO:0007267//cell-cell signaling;GO:0050810//regulation of steroid biosynthetic process;GO:0030522//intrac…	K08560//steroidogenic factor 1
TRO	2.00791	0.163989	0.208695	7216	GO:0005634//nucleus;GO:0005887//integral component of plasma membrane;GO:0005886//plasma membrane;GO:0005737//cytoplasm	GO:0005515//protein binding	GO:0030308//negative regulation of cell growth;GO:0007156//homophilic cell adhesion via plasma membrane adhesion molecules;GO:0007566//embryo implantation	K12464//melanoma-associated antigen D1;K00968//choline-phosphate cytidylyltransferase [EC:2.7.7.15];K12565//alpha-sarcoglycan
TIFAB	2.00791	0.163989	0.208695	497189	NA	NA	NA	NA
FAM25G	2.00791	0.163989	0.208695	100133093	NA	NA	NA	NA
PCDHA1	2.00791	0.163989	0.208695	56147	GO:0005783//endoplasmic reticulum;GO:0005887//integral component of plasma membrane;GO:0005576//extracellular region	GO:0005509//calcium ion binding	GO:0007399//nervous system development;GO:0007156//homophilic cell adhesion via plasma membrane adhesion molecules	K16493//protocadherin alpha
LOC100287036	2.00791	0.163989	0.208695	100287036	NA	NA	NA	NA
IFNB1	2.00791	0.163989	0.208695	3456	GO:0005615//extracellular space	GO:0005132//type I interferon receptor binding;GO:0008811//chloramphenicol O-acetyltransferase activity;GO:0005125//cytokine activity	GO:0007596//blood coagulation;GO:0045089//positive regulation of innate immune response;GO:0042742//defense response to bacterium;GO:0046597//negative regulation of viral entry into host cell;GO:0045581//negative regulation of T cell differentiation;GO:0006959//humoral immune response;GO:0045071//negative regulation of viral genome replication;GO:0032897//negative regulation of viral transcriptio…	K05415//interferon beta
SLC39A4	1.98735	5.65e-11	3.98e-10	55630	GO:0070062//extracellular exosome;GO:0055038//recycling endosome membrane;GO:0005887//integral component of plasma membrane;GO:0016324//apical plasma membrane	GO:0005385//zinc ion transmembrane transporter activity	GO:0034224//cellular response to zinc ion starvation;GO:0055085//transmembrane transport;GO:0006882//cellular zinc ion homeostasis	K14710//solute carrier family 39 (zinc transporter), member 4
ANKRD20A1	1.98486	0.0106916	0.0220338	84210	GO:0005886//plasma membrane	NA	NA	K17299//POTE ankyrin domain family protein
TP53TG3D	1.88957	0.0016716	0.00422959	729264	GO:0005634//nucleus;GO:0005737//cytoplasm	NA	NA	NA
LGSN	1.88238	0.0270153	0.0486909	51557	GO:0005886//plasma membrane	GO:0004356//glutamate-ammonia ligase activity	GO:0006542//glutamine biosynthetic process	K12581//CCR4-NOT transcription complex subunit 7/8;K04257//olfactory receptor;K11293//protein HIRA/HIR1;K11447//histone demethylase [EC:1.14.11.-];K01915//glutamine synthetase [EC:6.3.1.2]
SCN1B	1.87159	0.0269166	0.0485406	6324	GO:0030315//T-tubule;GO:0001518//voltage-gated sodium channel complex;GO:0005576//extracellular region;GO:0014704//intercalated disc;GO:0033268//node of Ranvier	GO:0005515//protein binding;GO:0086062//voltage-gated sodium channel activity involved in Purkinje myocyte action potential;GO:0019871//sodium channel inhibitor activity	GO:0035725//sodium ion transmembrane transport;GO:0010976//positive regulation of neuron projection development;GO:0019227//neuronal action potential propagation;GO:0046684//response to pyrethroid;GO:0060371//regulation of atrial cardiac muscle cell membrane depolarization;GO:0086091//regulation of heart rate by cardiac conduction;GO:0010765//positive regulation of sodium ion transport;GO:0086002…	K04845//voltage-gated sodium channel type I beta
NRIP1	1.85591	0.00508275	0.0114613	8204	GO:0005730//nucleolus;GO:0016607//nuclear speck;GO:0030054//cell junction;GO:0000118//histone deacetylase complex;GO:0000790//nuclear chromatin	GO:0030331//estrogen receptor binding;GO:0001046//core promoter sequence-specific DNA binding;GO:0003714//transcription corepressor activity;GO:0042826//histone deacetylase binding;GO:0035259//glucocorticoid receptor binding;GO:0046965//retinoid X receptor binding;GO:0050681//androgen receptor binding;GO:0003713//transcription coactivator activity	GO:0000122//negative regulation of transcription from RNA polymerase II promoter;GO:0001543//ovarian follicle rupture;GO:0019915//lipid storage;GO:0045944//positive regulation of transcription from RNA polymerase II promoter;GO:0030521//androgen receptor signaling pathway	K17965//nuclear receptor-interacting protein 1
P2RY4	1.85591	0.00508275	0.0114613	5030	GO:0016323//basolateral plasma membrane;GO:0005887//integral component of plasma membrane;GO:0016324//apical plasma membrane	GO:0045028//G-protein coupled purinergic nucleotide receptor activity;GO:0045030//UTP-activated nucleotide receptor activity;GO:0005524//ATP binding	GO:0007200//phospholipase C-activating G-protein coupled receptor signaling pathway;GO:0030321//transepithelial chloride transport;GO:0007204//positive regulation of cytosolic calcium ion concentration	K04271//purinergic receptor P2Y, G protein-coupled, 4
NA	1.85295	5.2e-06	2.07e-05	BGI_novel_G001256	NA	NA	NA	K15198//transcription factor TFIIIB component B''
SHOX	1.82212	0.0341522	0.0594795	6473	GO:0005634//nucleus	GO:0005515//protein binding;GO:0043565//sequence-specific DNA binding;GO:0003700//DNA binding transcription factor activity	GO:0001501//skeletal system development;GO:0006366//transcription from RNA polymerase II promoter	K09331//short stature homeobox protein
LOC101927245	1.81526	0.0852491	0.126001	101927245	NA	NA	NA	NA
TREML4	1.81526	0.0852491	0.126001	285852	GO:0005576//extracellular region;GO:0005886//plasma membrane	NA	NA	K06742//natural cytotoxicity triggering receptor 2;K14364//trem-like transcript 2 protein
C3orf80	1.81526	0.0852491	0.126001	401097	GO:0016021//integral component of membrane	NA	NA	K19928//zona pellucida sperm-binding protein 3;K17550//protein phosphatase 1 regulatory subunit 7
NA	1.8132	0.0857164	0.126564	BGI_novel_G000755	NA	NA	NA	K01064//wingless-type MMTV integration site family, member 9
SHROOM3	1.81114	0.0861861	0.127023	57619	GO:0005874//microtubule;GO:0016324//apical plasma membrane;GO:0043296//apical junction complex;GO:0005737//cytoplasm;GO:0005912//adherens junction	GO:0051015//actin filament binding	GO:0007389//pattern specification process;GO:0030036//actin cytoskeleton organization;GO:0002066//columnar/cuboidal epithelial cell development;GO:0001843//neural tube closure;GO:0008360//regulation of cell shape;GO:0043482//cellular pigment accumulation;GO:0045176//apical protein localization	K18625//protein Shroom
PCDHGC4	1.80132	0.0179425	0.0345814	56098	GO:0016021//integral component of membrane;GO:0005886//plasma membrane	GO:0005509//calcium ion binding	GO:0007156//homophilic cell adhesion via plasma membrane adhesion molecules	K16497//protocadherin gamma subfamily C
RGP1	1.77685	5.72e-12	4.43e-11	9827	GO:0032588//trans-Golgi network membrane;GO:0005829//cytosol;GO:0034066//RIC1-RGP1 guanyl-nucleotide exchange factor complex	GO:0017112//Rab guanyl-nucleotide exchange factor activity;GO:0017137//Rab GTPase binding	GO:0000042//protein targeting to Golgi	K20477//RAB6A-GEF complex partner protein 2
SDR42E1	1.74968	0.119728	0.164515	93517	GO:0016021//integral component of membrane	GO:0003854//3-beta-hydroxy-delta5-steroid dehydrogenase activity	GO:0006694//steroid biosynthetic process;GO:0055114//oxidation-reduction process	K07748//sterol-4alpha-carboxylate 3-dehydrogenase (decarboxylating) [EC:1.1.1.170]
NA	1.74488	0.0453383	0.075047	BGI_novel_G001125	NA	NA	NA	K12581//CCR4-NOT transcription complex subunit 7/8;K11447//histone demethylase [EC:1.14.11.-]
WDR93	1.72695	0.0755153	0.114092	56964	NA	GO:0016651//oxidoreductase activity, acting on NAD(P)H	GO:0022900//electron transport chain	K17985//activating molecule in BECN1-regulated autophagy protein 1;K15696//RING finger protein 113B;K01064//wingless-type MMTV integration site family, member 9
FAM47E	1.726	0.254565	0.292349	100129583	GO:0005737//cytoplasm	NA	NA	K00522//ferritin heavy chain [EC:1.16.3.2];K22267//starch-binding domain-containing protein 1
NA	1.7172	0.257719	0.295054	BGI_novel_G001238	NA	NA	NA	K15322//tRNA-splicing endonuclease subunit Sen2 [EC:3.1.27.9];K01064//wingless-type MMTV integration site family, member 9;K12025//tripartite motif-containing protein 52
NA	1.6868	2.91e-11	2.1e-10	BGI_novel_G000134	NA	NA	NA	K01064//wingless-type MMTV integration site family, member 9
TBC1D3C	1.67449	0.218808	0.26125	414060	GO:0012505//endomembrane system;GO:0005622//intracellular;GO:0005886//plasma membrane	GO:0017137//Rab GTPase binding;GO:0005096//GTPase activator activity	NA	K11837//ubiquitin carboxyl-terminal hydrolase 6/32 [EC:3.4.19.12];K20134//TBC1 domain family member 3
NA	1.6659	2.71e-12	2.15e-11	BGI_novel_G000720	NA	GO:0016757//transferase activity, transferring glycosyl groups	NA	K18684//hydroperoxy icosatetraenoate dehydratase/isomerase [EC:4.2.1.152 5.4.4.7];K14529//ribonuclease P protein subunit RPP14 [EC:3.1.26.5];K21767//tubulin-specific chaperone D;K07374//tubulin alpha
NA	1.65356	6.67e-14	6.01e-13	BGI_novel_G000836	GO:0016604//nuclear body	GO:0004674//protein serine/threonine kinase activity;GO:0005524//ATP binding;GO:0042802//identical protein binding	GO:0043484//regulation of RNA splicing;GO:0010212//response to ionizing radiation	K08823//CDC-like kinase [EC:2.7.12.1]
CPNE5	1.64534	0.00131335	0.00339688	57699	GO:0070062//extracellular exosome;GO:0043025//neuronal cell body;GO:0043204//perikaryon;GO:0043005//neuron projection	NA	GO:1903861//positive regulation of dendrite extension	K01109//inositol polyphosphate-4-phosphatase [EC:3.1.3.66];K19910//synaptotagmin-10;K19663//classical protein kinase C gamma type [EC:2.7.11.13];K19909//synaptotagmin-9;K20493//leucine-rich repeat-containing protein 16;K16280//E3 ubiquitin-protein ligase RGLG [EC:2.3.2.27];K11348//bromodomain and PHD finger-containing protein 1;K02677//classical protein kinase C alpha type [EC:2.7.11.13]
PLA2G16	1.64359	0.0441826	0.0734384	11145	GO:0005783//endoplasmic reticulum;GO:0005829//cytosol;GO:0016021//integral component of membrane;GO:0048471//perinuclear region of cytoplasm	GO:0052739//phosphatidylserine 1-acylhydrolase activity;GO:0052740//1-acyl-2-lysophosphatidylserine acylhydrolase activity;GO:0005515//protein binding;GO:0008970//phosphatidylcholine 1-acylhydrolase activity;GO:0004623//phospholipase A2 activity	GO:0036152//phosphatidylethanolamine acyl-chain remodeling;GO:0016042//lipid catabolic process;GO:0036150//phosphatidylserine acyl-chain remodeling;GO:0045786//negative regulation of cell cycle;GO:0036149//phosphatidylinositol acyl-chain remodeling;GO:0036151//phosphatidylcholine acyl-chain remodeling;GO:0046474//glycerophospholipid biosynthetic process	K16817//HRAS-like suppressor 3 [EC:3.1.1.32 3.1.1.4]
CTAGE4	1.61011	0.0688714	0.10606	100128553	GO:0016021//integral component of membrane	NA	NA	K11849//ubiquitin carboxyl-terminal hydrolase 25 [EC:3.4.19.12]
NA	1.59763	0.299951	0.329991	BGI_novel_G001477	NA	NA	NA	K12581//CCR4-NOT transcription complex subunit 7/8;K17985//activating molecule in BECN1-regulated autophagy protein 1
FAT1	1.59287	0.0751342	0.113639	2195	GO:0070062//extracellular exosome;GO:0005634//nucleus;GO:0005887//integral component of plasma membrane;GO:0005925//focal adhesion;GO:0005911//cell-cell junction;GO:0030027//lamellipodium;GO:0030175//filopodium;GO:0048471//perinuclear region of cytoplasm	GO:0005515//protein binding;GO:0005509//calcium ion binding	GO:0007015//actin filament organization;GO:0009653//anatomical structure morphogenesis;GO:0016477//cell migration;GO:0007156//homophilic cell adhesion via plasma membrane adhesion molecules;GO:0007163//establishment or maintenance of cell polarity;GO:0007267//cell-cell signaling	K16506//protocadherin Fat 1/2/3
CD80	1.59287	0.0751342	0.113639	941	GO:0098636//protein complex involved in cell adhesion;GO:0009986//cell surface;GO:0009897//external side of plasma membrane;GO:0005622//intracellular;GO:0016021//integral component of membrane;GO:0005886//plasma membrane	GO:0005515//protein binding;GO:0001618//virus receptor activity;GO:0015026//coreceptor activity;GO:0046934//phosphatidylinositol-4,5-bisphosphate 3-kinase activity	GO:0050731//positive regulation of peptidyl-tyrosine phosphorylation;GO:0046641//positive regulation of alpha-beta T cell proliferation;GO:0071222//cellular response to lipopolysaccharide;GO:0035556//intracellular signal transduction;GO:0031295//T cell costimulation;GO:0045893//positive regulation of transcription, DNA-templated;GO:0045425//positive regulation of granulocyte macrophage colony-sti…	K05412//CD80 antigen
RNF144B	1.59287	0.0751342	0.113639	255488	GO:0000151//ubiquitin ligase complex;GO:0005829//cytosol;GO:0016021//integral component of membrane;GO:0031966//mitochondrial membrane	GO:0061630//ubiquitin protein ligase activity;GO:0008270//zinc ion binding;GO:0016874//ligase activity;GO:0031624//ubiquitin conjugating enzyme binding	GO:0042787//protein ubiquitination involved in ubiquitin-dependent protein catabolic process;GO:0006915//apoptotic process	K11975//E3 ubiquitin-protein ligase RNF144 [EC:2.3.2.27]
ADCY4	1.59287	0.0751342	0.113639	196883	GO:0030425//dendrite;GO:0043234//protein complex;GO:0016021//integral component of membrane;GO:0005737//cytoplasm;GO:0005886//plasma membrane	GO:0031683//G-protein beta/gamma-subunit complex binding;GO:0046872//metal ion binding;GO:0005524//ATP binding;GO:0004016//adenylate cyclase activity	GO:0006833//water transport;GO:0007193//adenylate cyclase-inhibiting G-protein coupled receptor signaling pathway;GO:0055085//transmembrane transport;GO:0071377//cellular response to glucagon stimulus;GO:0048011//neurotrophin TRK receptor signaling pathway;GO:0035556//intracellular signal transduction;GO:0006171//cAMP biosynthetic process;GO:0006112//energy reserve metabolic process;GO:0007173//e…	K08044//adenylate cyclase 4 [EC:4.6.1.1]
ALDH1A2	1.59287	0.0751342	0.113639	8854	GO:0005829//cytosol;GO:0005737//cytoplasm;GO:0048471//perinuclear region of cytoplasm	GO:0004028//3-chloroallyl aldehyde dehydrogenase activity;GO:0001758//retinal dehydrogenase activity;GO:0016918//retinal binding;GO:0004029//aldehyde dehydrogenase (NAD) activity	GO:0060324//face development;GO:0048738//cardiac muscle tissue development;GO:0007494//midgut development;GO:0001568//blood vessel development;GO:0042573//retinoic acid metabolic process;GO:0042904//9-cis-retinoic acid biosynthetic process;GO:0043065//positive regulation of apoptotic process;GO:0032355//response to estradiol;GO:0021983//pituitary gland development;GO:0021915//neural tube developm…	K07249//retinal dehydrogenase [EC:1.2.1.36]
GRM2	1.59287	0.146203	0.19225	2912	GO:0030424//axon;GO:0030425//dendrite;GO:0005887//integral component of plasma membrane;GO:0005622//intracellular;GO:0030054//cell junction;GO:0042734//presynaptic membrane	GO:0005515//protein binding;GO:0005246//calcium channel regulator activity;GO:0001641//group II metabotropic glutamate receptor activity	GO:0007194//negative regulation of adenylate cyclase activity;GO:0007268//chemical synaptic transmission;GO:0014047//glutamate secretion	K04605//metabotropic glutamate receptor 2/3
SPINK8	1.59287	0.146203	0.19225	646424	GO:0005615//extracellular space;GO:0001669//acrosomal vesicle	GO:0004867//serine-type endopeptidase inhibitor activity	NA	NA
PPL	1.59287	0.146203	0.19225	5493	GO:0005856//cytoskeleton;GO:0070062//extracellular exosome;GO:0005634//nucleus;GO:0005739//mitochondrion;GO:0005886//plasma membrane;GO:0030057//desmosome	GO:0005515//protein binding;GO:0005200//structural constituent of cytoskeleton	GO:0031424//keratinization	K10386//periplakin
DDX43	1.59287	0.146203	0.19225	55510	GO:0005730//nucleolus;GO:0005622//intracellular;GO:0005737//cytoplasm	GO:0003723//RNA binding;GO:0004004//ATP-dependent RNA helicase activity;GO:0005524//ATP binding	GO:0010501//RNA secondary structure unwinding	K17043//ATP-dependent RNA helicase DDX43 [EC:3.6.4.13]
SH3GL2	1.59287	0.146203	0.19225	6456	GO:0070062//extracellular exosome;GO:0005829//cytosol;GO:0005886//plasma membrane;GO:0000139//Golgi membrane;GO:0030669//clathrin-coated endocytic vesicle membrane	GO:0008289//lipid binding;GO:0042802//identical protein binding	GO:0042059//negative regulation of epidermal growth factor receptor signaling pathway;GO:0048488//synaptic vesicle endocytosis;GO:0048011//neurotrophin TRK receptor signaling pathway;GO:0007417//central nervous system development;GO:0019886//antigen processing and presentation of exogenous peptide antigen via MHC class II;GO:0006892//post-Golgi vesicle-mediated transport;GO:0007411//axon guidance…	K11247//endophilin-A
MYEOV	1.59287	0.146203	0.19225	26579	NA	NA	NA	NA
GAREM1	1.59287	0.146203	0.19225	64762	GO:0005886//plasma membrane	GO:0070064//proline-rich region binding	GO:0007173//epidermal growth factor receptor signaling pathway;GO:0051781//positive regulation of cell division;GO:0070374//positive regulation of ERK1 and ERK2 cascade;GO:0071364//cellular response to epidermal growth factor stimulus;GO:0008284//positive regulation of cell proliferation	NA
NA	1.59287	0.146203	0.19225	BGI_novel_G000465	NA	NA	NA	K12581//CCR4-NOT transcription complex subunit 7/8;K01064//wingless-type MMTV integration site family, member 9;K12025//tripartite motif-containing protein 52
DRC1	1.59287	0.146203	0.19225	92749	GO:0005737//cytoplasm;GO:0005930//axoneme	NA	GO:0060285//cilium-dependent cell motility;GO:0070286//axonemal dynein complex assembly	K19754//dynein regulatry complex protein 1
DMRTA2	1.59287	0.146203	0.19225	63950	GO:0005634//nucleus	GO:0046872//metal ion binding;GO:0046982//protein heterodimerization activity;GO:0000987//proximal promoter sequence-specific DNA binding;GO:0003700//DNA binding transcription factor activity;GO:0042803//protein homodimerization activity	GO:0007548//sex differentiation;GO:0006355//regulation of transcription, DNA-templated	K19491//doublesex- and mab-3-related transcription factor 4/5
SELL	1.59287	0.146203	0.19225	6402	GO:0005887//integral component of plasma membrane;GO:0009897//external side of plasma membrane	GO:0002020//protease binding;GO:0030246//carbohydrate binding;GO:0050839//cell adhesion molecule binding;GO:0008201//heparin binding;GO:0043208//glycosphingolipid binding	GO:0033198//response to ATP;GO:0007155//cell adhesion;GO:0007596//blood coagulation;GO:0050900//leukocyte migration;GO:0050776//regulation of immune response	K06495//selectin, lymphocyte
LOC389602	1.59287	0.146203	0.19225	389602	NA	NA	NA	NA
ZNF556	1.59287	0.304195	0.332247	80032	GO:0005634//nucleus	GO:0003677//DNA binding;GO:0046872//metal ion binding	GO:0006355//regulation of transcription, DNA-templated	K09228//KRAB domain-containing zinc finger protein
GPC1	1.59287	0.304195	0.332247	2817	GO:0070062//extracellular exosome;GO:0005615//extracellular space;GO:0031225//anchored component of membrane;GO:0005578//proteinaceous extracellular matrix;GO:0005796//Golgi lumen;GO:0005768//endosome;GO:0045121//membrane raft;GO:0005887//integral component of plasma membrane;GO:0043202//lysosomal lumen	GO:0043395//heparan sulfate proteoglycan binding;GO:0005507//copper ion binding;GO:0017134//fibroblast growth factor binding;GO:0043236//laminin binding	GO:0030200//heparan sulfate proteoglycan catabolic process;GO:0040037//negative regulation of fibroblast growth factor receptor signaling pathway;GO:0006024//glycosaminoglycan biosynthetic process;GO:0032288//myelin assembly;GO:0014037//Schwann cell differentiation;GO:0005975//carbohydrate metabolic process;GO:2001016//positive regulation of skeletal muscle cell differentiation;GO:0007411//axon g…	K08107//glypican 1
CXCL11	1.59287	0.304195	0.332247	6373	GO:0005615//extracellular space	GO:0048248//CXCR3 chemokine receptor binding;GO:0008201//heparin binding;GO:0008009//chemokine activity	GO:0007165//signal transduction;GO:0006955//immune response;GO:0007267//cell-cell signaling;GO:0006935//chemotaxis;GO:0006954//inflammatory response	K12672//C-X-C motif chemokine 11
WFDC2	1.59287	0.304195	0.332247	10406	GO:0070062//extracellular exosome;GO:0005615//extracellular space	GO:0004867//serine-type endopeptidase inhibitor activity;GO:0019828//aspartic-type endopeptidase inhibitor activity;GO:0004869//cysteine-type endopeptidase inhibitor activity	GO:0006508//proteolysis;GO:0010951//negative regulation of endopeptidase activity;GO:0007283//spermatogenesis	K17106//whey acidic protein;K12864//beta-catenin-like protein 1
HAO2	1.59287	0.304195	0.332247	51179	GO:0070062//extracellular exosome;GO:0005782//peroxisomal matrix;GO:0005777//peroxisome;GO:0005739//mitochondrion	GO:0052852//very-long-chain-(S)-2-hydroxy-acid oxidase activity;GO:0003973//(S)-2-hydroxy-acid oxidase activity;GO:0010181//FMN binding;GO:0052854//medium-chain-(S)-2-hydroxy-acid oxidase activity;GO:0005102//receptor binding;GO:0052853//long-chain-(S)-2-hydroxy-long-chain-acid oxidase activity	GO:0018924//mandelate metabolic process;GO:0019395//fatty acid oxidation;GO:0051260//protein homooligomerization;GO:0009062//fatty acid catabolic process	K11517//(S)-2-hydroxy-acid oxidase [EC:1.1.3.15]
MGLL	1.59287	0.304195	0.332247	11343	GO:0005654//nucleoplasm;GO:0005829//cytosol;GO:0019898//extrinsic component of membrane;GO:0005789//endoplasmic reticulum membrane;GO:0005886//plasma membrane	GO:0004622//lysophospholipase activity;GO:0047372//acylglycerol lipase activity;GO:0042803//protein homodimerization activity	GO:0019433//triglyceride catabolic process;GO:2000124//regulation of endocannabinoid signaling pathway;GO:0036155//acylglycerol acyl-chain remodeling;GO:0019369//arachidonic acid metabolic process;GO:0030168//platelet activation;GO:0046474//glycerophospholipid biosynthetic process;GO:0050727//regulation of inflammatory response;GO:0060292//long term synaptic depression;GO:0051930//regulation of s…	K01054//acylglycerol lipase [EC:3.1.1.23]
PTN	1.59287	0.304195	0.332247	5764	GO:0016020//membrane;GO:0005615//extracellular space;GO:0005783//endoplasmic reticulum;GO:0009986//cell surface;GO:0031594//neuromuscular junction;GO:0005604//basement membrane;GO:0048471//perinuclear region of cytoplasm	GO:1904399//heparan sulfate binding;GO:0004864//protein phosphatase inhibitor activity;GO:0008083//growth factor activity;GO:0038085//vascular endothelial growth factor binding;GO:0035373//chondroitin sulfate proteoglycan binding;GO:0008201//heparin binding	GO:0007399//nervous system development;GO:0030282//bone mineralization;GO:0007612//learning;GO:0051781//positive regulation of cell division;GO:0007185//transmembrane receptor protein tyrosine phosphatase signaling pathway;GO:0008284//positive regulation of cell proliferation	K16642//pleiotrophin
CRIP3	1.59287	0.304195	0.332247	401262	GO:0005737//cytoplasm	GO:0008270//zinc ion binding	NA	K09851//Ras association domain-containing protein 2/4;K09377//cysteine and glycine-rich protein
PTCHD3	1.59287	0.304195	0.332247	374308	GO:0016021//integral component of membrane;GO:0097225//sperm midpiece	NA	GO:0007286//spermatid development	K12385//Niemann-Pick C1 protein;K10732//GINS complex subunit 1
NA	1.59287	0.304195	0.332247	BGI_novel_G001209	NA	NA	NA	K12581//CCR4-NOT transcription complex subunit 7/8;K04707//E3 ubiquitin-protein ligase CBL [EC:2.3.2.27];K12022//tripartite motif-containing protein 46;K15696//RING finger protein 113B
CALB1	1.59287	0.304195	0.332247	793	GO:0030425//dendrite;GO:0070062//extracellular exosome;GO:0005634//nucleus;GO:0005829//cytosol;GO:0043195//terminal bouton;GO:0043025//neuronal cell body	GO:0005499//vitamin D binding;GO:0005515//protein binding;GO:0005509//calcium ion binding;GO:0008270//zinc ion binding	GO:0010842//retina layer formation;GO:0071310//cellular response to organic substance;GO:0035502//metanephric part of ureteric bud development;GO:0072205//metanephric collecting duct development;GO:0007626//locomotory behavior;GO:0072221//metanephric distal convoluted tubule development;GO:0007611//learning or memory;GO:0072286//metanephric connecting tubule development;GO:0048167//regulation of …	K14757//calbindin D28
C8orf46	1.59287	0.304195	0.332247	254778	NA	NA	NA	NA
C11orf91	1.59287	0.304195	0.332247	100131378	NA	NA	NA	NA
EXOC3L1	1.59287	0.304195	0.332247	283849	GO:0030141//secretory granule;GO:0000145//exocyst;GO:0030133//transport vesicle	GO:0000149//SNARE binding	GO:0030072//peptide hormone secretion;GO:0006887//exocytosis	K19987//exocyst complex component 3-like protein
CCDC151	1.59287	0.304195	0.332247	115948	GO:0005929//cilium;GO:0036064//ciliary basal body;GO:0005814//centriole;GO:0005930//axoneme	GO:0005515//protein binding	GO:0003341//cilium movement;GO:0007368//determination of left/right symmetry;GO:1902017//regulation of cilium assembly;GO:0070286//axonemal dynein complex assembly;GO:0036158//outer dynein arm assembly	K12875//apoptotic chromatin condensation inducer in the nucleus;K16806//MAP7 domain-containing protein 1;K17639//ral guanine nucleotide dissociation stimulator-like 3;K14000//ribosome-binding protein 1
DDX25	1.59287	0.304195	0.332247	29118	GO:0005634//nucleus;GO:0033391//chromatoid body	GO:0003723//RNA binding;GO:0004004//ATP-dependent RNA helicase activity;GO:0005524//ATP binding;GO:0003676//nucleic acid binding	GO:0006406//mRNA export from nucleus;GO:0007275//multicellular organism development;GO:0007286//spermatid development;GO:0006417//regulation of translation	K18656//ATP-dependent RNA helicase DDX25 [EC:3.6.4.13]
LOC105369216	1.59287	0.304195	0.332247	105369216	GO:0016021//integral component of membrane	NA	NA	K09349//homeobox protein Nkx-5
BTG4	1.59287	0.304195	0.332247	54766	NA	NA	GO:0030182//neuron differentiation;GO:0045930//negative regulation of mitotic cell cycle;GO:0007050//cell cycle arrest;GO:0008285//negative regulation of cell proliferation	K14443//protein Tob/BTG
PEBP4	1.59287	0.304195	0.332247	157310	GO:0070062//extracellular exosome;GO:0016021//integral component of membrane;GO:0005764//lysosome	GO:0005515//protein binding	NA	K12367//dedicator of cytokinesis protein 2;K17439//large subunit ribosomal protein L35
LOC107985433	1.59287	0.304195	0.332247	107985433	NA	NA	NA	NA
KCNK4	1.59287	0.304195	0.332247	50801	GO:0005887//integral component of plasma membrane;GO:0034705//potassium channel complex	GO:0005244//voltage-gated ion channel activity;GO:0098782//mechanosensitived potassium channel activity;GO:0097604//temperature-gated cation channel activity;GO:0022841//potassium ion leak channel activity	GO:0006813//potassium ion transport;GO:0007268//chemical synaptic transmission	K04915//potassium channel subfamily K member 4
NTS	1.59287	0.304195	0.332247	4922	GO:0030133//transport vesicle;GO:0005576//extracellular region;GO:0043679//axon terminus;GO:0043025//neuronal cell body	GO:0005184//neuropeptide hormone activity	GO:0007165//signal transduction;GO:0050880//regulation of blood vessel size	K05235//neurotensin
SRL	1.59287	0.304195	0.332247	6345	NA	GO:0005525//GTP binding	NA	K12483//EH domain-containing protein 1
DDO	1.59287	0.304195	0.332247	8528	GO:0005782//peroxisomal matrix	GO:0008445//D-aspartate oxidase activity;GO:0005102//receptor binding;GO:0071949//FAD binding	GO:0019478//D-amino acid catabolic process;GO:0007320//insemination;GO:0042445//hormone metabolic process;GO:0007625//grooming behavior;GO:0006533//aspartate catabolic process	K00272//D-aspartate oxidase [EC:1.4.3.1]
ARHGAP39	1.59287	0.304195	0.332247	80728	GO:0005856//cytoskeleton;GO:0005634//nucleus;GO:0005829//cytosol	GO:0005096//GTPase activator activity	GO:0007165//signal transduction;GO:0007411//axon guidance;GO:0051056//regulation of small GTPase mediated signal transduction	K20649//Rho GTPase-activating protein 39
PECR	1.59287	0.304195	0.332247	55825	GO:0005739//mitochondrion;GO:0005778//peroxisomal membrane	GO:0019166//trans-2-enoyl-CoA reductase (NADPH) activity;GO:0005102//receptor binding;GO:0008670//2,4-dienoyl-CoA reductase (NADPH) activity	GO:0033306//phytol metabolic process;GO:0006633//fatty acid biosynthetic process;GO:0055114//oxidation-reduction process	K07753//peroxisomal trans-2-enoyl-CoA reductase [EC:1.3.1.38]
NWD2	1.59287	0.304195	0.332247	57495	NA	NA	NA	K11127//telomerase protein component 1;K20125//F-BAR and double SH3 domains protein;K10615//E3 ubiquitin-protein ligase HERC4 [EC:2.3.2.26]
TM4SF20	1.59287	0.304195	0.332247	79853	GO:0016021//integral component of membrane;GO:0005886//plasma membrane	NA	NA	NA
NA	1.59287	0.304195	0.332247	BGI_novel_G000918	NA	NA	NA	K12581//CCR4-NOT transcription complex subunit 7/8;K22069//LYR motif-containing protein 4;K16506//protocadherin Fat 1/2/3;K07560//D-tyrosyl-tRNA(Tyr) deacylase [EC:3.1.-.-];K04487//cysteine desulfurase [EC:2.8.1.7]
STRA8	1.59287	0.304195	0.332247	346673	GO:0005634//nucleus;GO:0005737//cytoplasm	GO:0046983//protein dimerization activity	GO:0007129//synapsis;GO:0046620//regulation of organ growth;GO:0048599//oocyte development;GO:0009566//fertilization;GO:0006260//DNA replication;GO:0007066//female meiosis sister chromatid cohesion;GO:0010032//meiotic chromosome condensation;GO:0001541//ovarian follicle development;GO:0007283//spermatogenesis;GO:0033315//meiotic G2/MI DNA replication checkpoint;GO:0071300//cellular response to re…	NA
NA	1.59287	0.304195	0.332247	BGI_novel_G000575	NA	NA	NA	NA
IGLON5	1.59287	0.304195	0.332247	402665	GO:0005576//extracellular region	NA	NA	K06773//opioid binding protein/cell adhesion molecule-like
ERICH5	1.59287	0.304195	0.332247	203111	NA	NA	NA	NA
NA	1.59287	0.304195	0.332247	BGI_novel_G001551	NA	NA	NA	K15696//RING finger protein 113B;K17985//activating molecule in BECN1-regulated autophagy protein 1;K01064//wingless-type MMTV integration site family, member 9
NA	1.59287	0.304195	0.332247	BGI_novel_G001165	NA	NA	NA	NA
RTN1	1.59287	0.304195	0.332247	6252	GO:0030176//integral component of endoplasmic reticulum membrane	GO:0005515//protein binding	GO:0030182//neuron differentiation;GO:0007165//signal transduction	K20721//reticulon-1
ACTL7B	1.59287	0.304195	0.332247	10880	GO:0015629//actin cytoskeleton;GO:0005737//cytoplasm	GO:0005200//structural constituent of cytoskeleton	NA	K05692//actin beta/gamma 1
ITGA8	1.59287	0.304195	0.332247	8516	GO:0005783//endoplasmic reticulum;GO:0005925//focal adhesion;GO:0034678//integrin alpha8-beta1 complex;GO:0014069//postsynaptic density;GO:0043204//perikaryon;GO:0009986//cell surface;GO:0045177//apical part of cell;GO:0032591//dendritic spine membrane	GO:0046872//metal ion binding	GO:0001656//metanephros development;GO:0007399//nervous system development;GO:0045184//establishment of protein localization;GO:0030030//cell projection organization;GO:0048745//smooth muscle tissue development;GO:0007160//cell-matrix adhesion;GO:2000721//positive regulation of transcription from RNA polymerase II promoter involved in smooth muscle cell differentiation;GO:0007613//memory;GO:00424…	K06584//integrin alpha 8
FAM124B	1.59287	0.304195	0.332247	79843	NA	GO:0005515//protein binding	NA	K09491//stress 70 protein chaperone microsome-associated 60kDa protein
PXDN	1.59287	0.304195	0.332247	7837	GO:0070062//extracellular exosome;GO:0005615//extracellular space;GO:0005783//endoplasmic reticulum;GO:0005578//proteinaceous extracellular matrix	GO:0005152//interleukin-1 receptor antagonist activity;GO:0005201//extracellular matrix structural constituent;GO:0020037//heme binding;GO:0046872//metal ion binding;GO:0004601//peroxidase activity	GO:0030198//extracellular matrix organization;GO:0006955//immune response;GO:0042744//hydrogen peroxide catabolic process;GO:0055114//oxidation-reduction process;GO:0001960//negative regulation of cytokine-mediated signaling pathway	K19511//peroxidase [EC:1.11.1.7]
KRT3	1.59287	0.304195	0.332247	3850	GO:0070062//extracellular exosome;GO:0045095//keratin filament	GO:0005198//structural molecule activity	GO:0045104//intermediate filament cytoskeleton organization;GO:0030855//epithelial cell differentiation	K07605//type II keratin, basic
PEG10	1.59287	0.304195	0.332247	23089	GO:0005634//nucleus;GO:0005737//cytoplasm	GO:0003677//DNA binding;GO:0005515//protein binding;GO:0008270//zinc ion binding;GO:0003676//nucleic acid binding	GO:0030154//cell differentiation;GO:0030512//negative regulation of transforming growth factor beta receptor signaling pathway;GO:0001890//placenta development;GO:0006915//apoptotic process	K08103//heparan sulfate 6-O-sulfotransferase HS6ST3 [EC:2.8.2.-];K08327//phosducin;K12322//guanylate cyclase 2F [EC:4.6.1.2];K03494//beta-galactoside alpha-2,3-sialyltransferase (sialyltransferase 4C) [EC:2.4.99.4];K04612//calcium-sensing receptor;K18438//cAMP and cAMP-inhibited cGMP 3',5'-cyclic phosphodiesterase 10 [EC:3.1.4.17 3.1.4.35];K05763//moesin
NA	1.59287	0.304195	0.332247	BGI_novel_G001281	NA	NA	NA	K12581//CCR4-NOT transcription complex subunit 7/8;K15696//RING finger protein 113B
PDE11A	1.59287	0.304195	0.332247	50940	GO:0005829//cytosol;GO:0043204//perikaryon	GO:0030552//cAMP binding;GO:0046872//metal ion binding;GO:0004115//3',5'-cyclic-AMP phosphodiesterase activity;GO:0004118//cGMP-stimulated cyclic-nucleotide phosphodiesterase activity;GO:0047555//3',5'-cyclic-GMP phosphodiesterase activity;GO:0030553//cGMP binding	GO:0006198//cAMP catabolic process;GO:0007165//signal transduction;GO:0007596//blood coagulation;GO:0046069//cGMP catabolic process	K13298//dual 3',5'-cyclic-AMP and -GMP phosphodiesterase 11 [EC:3.1.4.17 3.1.4.35]
CLEC10A	1.59287	0.304195	0.332247	10462	GO:0016021//integral component of membrane;GO:0005886//plasma membrane	GO:0030246//carbohydrate binding	GO:0006897//endocytosis;GO:0045087//innate immune response	K06721//C-type lectin domain family 10 member A
NA	1.59287	0.304195	0.332247	BGI_novel_G001544	GO:0016020//membrane;GO:0070062//extracellular exosome;GO:0005634//nucleus;GO:0005654//nucleoplasm;GO:0005615//extracellular space;GO:0071013//catalytic step 2 spliceosome;GO:0030529//intracellular ribonucleoprotein complex;GO:0044530//supraspliceosomal complex;GO:0005719//nuclear euchromatin	GO:0003723//RNA binding;GO:0003729//mRNA binding;GO:0019904//protein domain specific binding;GO:0042802//identical protein binding;GO:0003682//chromatin binding;GO:0003727//single-stranded RNA binding;GO:0001047//core promoter binding	GO:0006397//mRNA processing;GO:0016070//RNA metabolic process;GO:0006509//membrane protein ectodomain proteolysis;GO:0001649//osteoblast differentiation;GO:0006376//mRNA splice site selection;GO:0000398//mRNA splicing, via spliceosome;GO:0000381//regulation of alternative mRNA splicing, via spliceosome;GO:0051260//protein homooligomerization;GO:0006366//transcription from RNA polymerase II promot…	K12885//heterogeneous nuclear ribonucleoprotein G
TBPL2	1.59287	0.304195	0.332247	387332	GO:0005634//nucleus;GO:0005737//cytoplasm	GO:0003677//DNA binding;GO:0003700//DNA binding transcription factor activity	GO:0045892//negative regulation of transcription, DNA-templated;GO:0007275//multicellular organism development;GO:0006352//DNA-templated transcription, initiation	K03120//transcription initiation factor TFIID TATA-box-binding protein
SULT1A3	1.59054	3.36e-29	7.03e-28	6818	GO:0005829//cytosol	GO:0004062//aryl sulfotransferase activity;GO:0005515//protein binding	GO:0008202//steroid metabolic process;GO:0051923//sulfation;GO:0006805//xenobiotic metabolic process;GO:0006987//activation of signaling protein activity involved in unfolded protein response;GO:0009812//flavonoid metabolic process;GO:0006584//catecholamine metabolic process;GO:0050427//3'-phosphoadenosine 5'-phosphosulfate metabolic process	K01014//aryl sulfotransferase [EC:2.8.2.1]
C14orf105	1.57852	0.307371	0.334025	55195	NA	GO:0005515//protein binding	NA	K09228//KRAB domain-containing zinc finger protein;K06245//laminin, beta 4;K15289//solute carrier family 35, member F5;K08857//NIMA (never in mitosis gene a)-related kinase 1/4/5 [EC:2.7.11.1];K04613//vomeronasal 2 receptor;K05632//atrophin-1 interacting protein 4 [EC:2.3.2.26];K12581//CCR4-NOT transcription complex subunit 7/8;K15322//tRNA-splicing endonuclease subunit Sen2 [EC:3.1.27.9];K01672/…
NA	1.57852	0.307371	0.334025	BGI_novel_G000183	NA	NA	NA	K09228//KRAB domain-containing zinc finger protein;K07560//D-tyrosyl-tRNA(Tyr) deacylase [EC:3.1.-.-];K11447//histone demethylase [EC:1.14.11.-]
NA	1.57706	1.31e-37	3.57e-36	BGI_novel_G000600	NA	NA	NA	K16738//nuclear distribution protein NudE
FLG2	1.56618	0.154989	0.200969	388698	GO:0070062//extracellular exosome;GO:0005634//nucleus;GO:0005737//cytoplasm	GO:0005509//calcium ion binding;GO:0005198//structural molecule activity	NA	K10384//filaggrin
NA	1.56373	0.315573	0.338896	BGI_novel_G001055	NA	NA	NA	K17776//metaxin;K01064//wingless-type MMTV integration site family, member 9
LOC101059949	1.55388	0.319457	0.341671	101059949	NA	NA	NA	K11837//ubiquitin carboxyl-terminal hydrolase 6/32 [EC:3.4.19.12];K17299//POTE ankyrin domain family protein
NA	1.55023	0.313749	0.337437	BGI_novel_G000741	NA	NA	NA	K15322//tRNA-splicing endonuclease subunit Sen2 [EC:3.1.27.9];K01064//wingless-type MMTV integration site family, member 9
AKR1D1	1.52664	0.160311	0.206363	6718	GO:0070062//extracellular exosome;GO:0005829//cytosol	GO:0004033//aldo-keto reductase (NADP) activity;GO:0005496//steroid binding;GO:0047568//3-oxo-5-beta-steroid 4-dehydrogenase activity;GO:0047787//delta4-3-oxosteroid 5beta-reductase activity	GO:0008209//androgen metabolic process;GO:0030573//bile acid catabolic process;GO:0006707//cholesterol catabolic process;GO:0007586//digestion;GO:0008207//C21-steroid hormone metabolic process;GO:0055114//oxidation-reduction process;GO:0006699//bile acid biosynthetic process	K00251//3-oxo-5-beta-steroid 4-dehydrogenase [EC:1.3.1.3]
PERM1	1.49334	0.0342504	0.0596135	84808	GO:0005634//nucleus;GO:0005737//cytoplasm	NA	NA	NA
NT5C1B	1.48299	0.347957	0.363568	93034	GO:0005634//nucleus;GO:0005829//cytosol	GO:0000287//magnesium ion binding;GO:0008253//5'-nucleotidase activity;GO:0000166//nucleotide binding	GO:0006144//purine nucleobase metabolic process;GO:0006195//purine nucleotide catabolic process	K01081//5'-nucleotidase [EC:3.1.3.5]
FAM167A	1.46734	0.0639862	0.0998701	83648	NA	GO:0005515//protein binding	NA	NA
TES	1.46496	0.332365	0.351678	26136	GO:0005634//nucleus;GO:0005925//focal adhesion;GO:0043234//protein complex;GO:0005737//cytoplasm;GO:0005886//plasma membrane	GO:0005515//protein binding;GO:0008270//zinc ion binding	GO:0008285//negative regulation of cell proliferation	K04511//prickle
CDRT1	1.4584	0.0240165	0.0442087	374286	NA	NA	NA	K10266//F-box and WD-40 domain protein 10
TMEM17	1.45732	0.0683626	0.105479	200728	GO:0060170//ciliary membrane;GO:0035869//ciliary transition zone;GO:0016021//integral component of membrane;GO:0036038//MKS complex	NA	GO:0060271//cilium assembly;GO:1905515//non-motile cilium assembly;GO:0007224//smoothened signaling pathway	K19384//transmembrane protein 17
NA	1.40556	4.6e-48	1.74e-46	BGI_novel_G000838	GO:0016604//nuclear body	GO:0004713//protein tyrosine kinase activity;GO:0004674//protein serine/threonine kinase activity;GO:0005524//ATP binding;GO:0042802//identical protein binding	GO:0043484//regulation of RNA splicing;GO:0010212//response to ionizing radiation;GO:0032526//response to retinoic acid;GO:0045721//negative regulation of gluconeogenesis;GO:0046777//protein autophosphorylation	K08823//CDC-like kinase [EC:2.7.12.1]
MYH11	1.39773	0.00971965	0.0203	4629	GO:0005859//muscle myosin complex;GO:0070062//extracellular exosome;GO:0016459//myosin complex;GO:0005829//cytosol;GO:0032982//myosin filament;GO:0042470//melanosome	GO:0051015//actin filament binding;GO:0005524//ATP binding;GO:0003774//motor activity;GO:0008307//structural constituent of muscle;GO:0005516//calmodulin binding	GO:0032869//cellular response to insulin stimulus;GO:0030241//skeletal muscle myosin thick filament assembly;GO:0006936//muscle contraction;GO:0048739//cardiac muscle fiber development;GO:0006939//smooth muscle contraction;GO:0007411//axon guidance;GO:0048251//elastic fiber assembly	K10352//myosin heavy chain
NA	1.37965	3.78e-11	2.71e-10	BGI_novel_G000725	GO:0016020//membrane;GO:0005634//nucleus;GO:0005654//nucleoplasm;GO:0005681//spliceosomal complex;GO:0030532//small nuclear ribonucleoprotein complex;GO:0005682//U5 snRNP;GO:0016607//nuclear speck;GO:0046540//U4/U6 x U5 tri-snRNP complex;GO:0071013//catalytic step 2 spliceosome	GO:0000386//second spliceosomal transesterification activity;GO:0003723//RNA binding;GO:0097157//pre-mRNA intronic binding;GO:0017070//U6 snRNA binding;GO:0070530//K63-linked polyubiquitin modification-dependent protein binding;GO:0030620//U2 snRNA binding;GO:0030619//U1 snRNA binding;GO:0030623//U5 snRNA binding	GO:0006397//mRNA processing;GO:0000244//spliceosomal tri-snRNP complex assembly;GO:0000398//mRNA splicing, via spliceosome;GO:0071222//cellular response to lipopolysaccharide;GO:0008380//RNA splicing;GO:0071356//cellular response to tumor necrosis factor;GO:0000375//RNA splicing, via transesterification reactions	K12856//pre-mRNA-processing factor 8
NA	1.35114	3.74e-07	1.73e-06	BGI_novel_G000123	NA	NA	NA	K08873//serine/threonine-protein kinase SMG1 [EC:2.7.11.1]
NA	1.31912	2.52e-51	1.03e-49	BGI_novel_G001329	NA	NA	NA	NA
NA	1.31381	0.0184962	0.0354653	BGI_novel_G000802	GO:0005634//nucleus;GO:0005622//intracellular	GO:0046872//metal ion binding;GO:0003677//DNA binding;GO:0003676//nucleic acid binding	GO:0021762//substantia nigra development;GO:0006355//regulation of transcription, DNA-templated;GO:0006351//transcription, DNA-templated	K09228//KRAB domain-containing zinc finger protein
NA	1.29199	0.000658856	0.00182204	BGI_novel_G000025	NA	NA	NA	K10595//E3 ubiquitin-protein ligase HERC2 [EC:2.3.2.26]
CCDC109B	1.28802	0.0370632	0.0635782	55013	GO:1990246//uniplex complex;GO:0031305//integral component of mitochondrial inner membrane	GO:0019855//calcium channel inhibitor activity;GO:0015292//uniporter activity;GO:0005262//calcium channel activity	NA	K20858//calcium uniporter protein, mitochondrial
PLXNA4	1.25584	0.0306758	0.0542099	91584	GO:0002116//semaphorin receptor complex;GO:0005887//integral component of plasma membrane	GO:0017154//semaphorin receptor activity	GO:0021636//trigeminal nerve morphogenesis;GO:0048485//sympathetic nervous system development;GO:0021793//chemorepulsion of branchiomotor axon;GO:0021615//glossopharyngeal nerve morphogenesis;GO:0021960//anterior commissure morphogenesis;GO:0021784//postganglionic parasympathetic fiber development;GO:0048841//regulation of axon extension involved in axon guidance;GO:0021644//vagus nerve morphogen…	K06820//plexin A
TNR	1.2467	0.000152611	0.000483887	7143	GO:0005654//nucleoplasm;GO:0009986//cell surface;GO:0045121//membrane raft;GO:0072534//perineuronal net;GO:0005576//extracellular region;GO:0005737//cytoplasm;GO:0005578//proteinaceous extracellular matrix	NA	GO:0051971//positive regulation of transmission of nerve impulse;GO:0050805//negative regulation of synaptic transmission;GO:0022408//negative regulation of cell-cell adhesion;GO:0051968//positive regulation of synaptic transmission, glutamatergic;GO:0060291//long-term synaptic potentiation;GO:0050808//synapse organization;GO:0007411//axon guidance;GO:0007158//neuron cell-cell adhesion;GO:0022029…	K06252//tenascin
TNFSF15	1.2368	0.0387896	0.0661149	9966	GO:0005615//extracellular space;GO:0005887//integral component of plasma membrane;GO:0005622//intracellular	GO:0005164//tumor necrosis factor receptor binding;GO:0005125//cytokine activity	GO:0042107//cytokine metabolic process;GO:0006955//immune response;GO:0007250//activation of NF-kappaB-inducing kinase activity;GO:0006919//activation of cysteine-type endopeptidase activity involved in apoptotic process;GO:0050715//positive regulation of cytokine secretion	K05478//tumor necrosis factor ligand superfamily member 15
NA	1.21224	0.0295174	0.0524196	BGI_novel_G001506	NA	NA	NA	K02976//small subunit ribosomal protein S26e
PRSS16	1.19233	0.0173215	0.0335579	10279	GO:0005768//endosome;GO:0016021//integral component of membrane;GO:0005764//lysosome	GO:0004185//serine-type carboxypeptidase activity;GO:0008239//dipeptidyl-peptidase activity	GO:0006508//proteolysis;GO:0030163//protein catabolic process	K09649//thymus-specific serine protease [EC:3.4.-.-]
NA	1.171	3.26e-05	0.000116184	BGI_novel_G000681	GO:0005765//lysosomal membrane;GO:0070062//extracellular exosome;GO:0043209//myelin sheath;GO:0014069//postsynaptic density;GO:0000139//Golgi membrane;GO:0043198//dendritic shaft;GO:0005795//Golgi stack;GO:0005829//cytosol;GO:0005886//plasma membrane	GO:0017075//syntaxin-1 binding;GO:0000149//SNARE binding;GO:0005524//ATP binding;GO:0019901//protein kinase binding;GO:0042623//ATPase activity, coupled;GO:0046872//metal ion binding;GO:0035255//ionotropic glutamate receptor binding;GO:0030165//PDZ domain binding;GO:0017137//Rab GTPase binding;GO:0016887//ATPase activity;GO:0032403//protein complex binding	GO:0006813//potassium ion transport;GO:0001921//positive regulation of receptor recycling;GO:0035494//SNARE complex disassembly;GO:0048208//COPII vesicle coating;GO:0006890//retrograde vesicle-mediated transport, Golgi to ER;GO:0016192//vesicle-mediated transport;GO:0006886//intracellular protein transport;GO:0017157//regulation of exocytosis;GO:0045026//plasma membrane fusion;GO:0045732//positiv…	K06027//vesicle-fusing ATPase [EC:3.6.4.6]
LOC339862	1.14541	0.00809593	0.0173129	339862	NA	NA	NA	NA
NA	1.14285	2.26e-06	9.44e-06	BGI_novel_G000109	NA	GO:0016301//kinase activity	NA	K08873//serine/threonine-protein kinase SMG1 [EC:2.7.11.1]
TBC1D3I	1.12355	0.0135345	0.0270165	102724862	GO:0012505//endomembrane system;GO:0005622//intracellular;GO:0005886//plasma membrane	GO:0017137//Rab GTPase binding;GO:0005096//GTPase activator activity	NA	K20134//TBC1 domain family member 3
NA	1.12036	0.0107339	0.0221121	BGI_novel_G000027	GO:0016020//membrane;GO:0005814//centriole;GO:0005634//nucleus;GO:0005654//nucleoplasm;GO:0005743//mitochondrial inner membrane;GO:0005737//cytoplasm	GO:0061630//ubiquitin protein ligase activity;GO:0008270//zinc ion binding;GO:0031625//ubiquitin protein ligase binding;GO:0032183//SUMO binding;GO:0005085//guanyl-nucleotide exchange factor activity;GO:0004842//ubiquitin-protein transferase activity	GO:0006886//intracellular protein transport;GO:0043161//proteasome-mediated ubiquitin-dependent protein catabolic process;GO:0016567//protein ubiquitination;GO:0007283//spermatogenesis;GO:0006303//double-strand break repair via nonhomologous end joining;GO:0006974//cellular response to DNA damage stimulus	K10595//E3 ubiquitin-protein ligase HERC2 [EC:2.3.2.26]
KRBA2	1.11543	0.0343032	0.0596961	124751	GO:0005622//intracellular	GO:0003676//nucleic acid binding	GO:0015074//DNA integration;GO:0006355//regulation of transcription, DNA-templated;GO:0006412//translation	K15322//tRNA-splicing endonuclease subunit Sen2 [EC:3.1.27.9];K16676//lipoma-prefererred partner;K17985//activating molecule in BECN1-regulated autophagy protein 1;K15696//RING finger protein 113B;K10279//F-box and leucine-rich repeat protein 13;K13140//integrator complex subunit 3;K17601//WD repeat-containing protein 81
NA	1.11484	1.87e-07	9.01e-07	BGI_novel_G000044	GO:0005829//cytosol	GO:0005096//GTPase activator activity	GO:0007165//signal transduction;GO:0021987//cerebral cortex development;GO:0051056//regulation of small GTPase mediated signal transduction	K20635//Rho GTPase-activating protein 11
COL10A1	1.11483	0.0170015	0.033018	1300	GO:0005788//endoplasmic reticulum lumen;GO:0005938//cell cortex;GO:0005581//collagen trimer;GO:0005578//proteinaceous extracellular matrix	GO:0046872//metal ion binding;GO:0005515//protein binding	GO:0030198//extracellular matrix organization;GO:0001501//skeletal system development	K19479//collagen, type X, alpha
SERF1A	1.10941	1.07e-10	7.35e-10	8293	GO:0016021//integral component of membrane	NA	GO:0007399//nervous system development	NA
LOC101929141	1.1066	4.67e-09	2.73e-08	101929141	NA	NA	NA	K17299//POTE ankyrin domain family protein
NA	1.09139	6.85e-18	8.22e-17	BGI_novel_G001400	NA	NA	NA	K17631//Ras/Rap GTPase-activating protein SynGAP
NA	1.0905	1.82e-10	1.22e-09	BGI_novel_G000148	GO:0005886//plasma membrane	GO:0044325//ion channel binding	GO:0006810//transport;GO:0090314//positive regulation of protein targeting to membrane;GO:0030336//negative regulation of cell migration;GO:1901529//positive regulation of anion channel activity	K01587//phosphoribosylaminoimidazole carboxylase / phosphoribosylaminoimidazole-succinocarboxamide synthase [EC:4.1.1.21 6.3.2.6];K15259//poly [ADP-ribose] polymerase 7/11/12/13 [EC:2.4.2.30]
NA	1.07952	4e-08	2.09e-07	BGI_novel_G000829	GO:0005765//lysosomal membrane;GO:0005615//extracellular space;GO:0043202//lysosomal lumen	GO:0005102//receptor binding;GO:0004348//glucosylceramidase activity	GO:0043589//skin morphogenesis;GO:1905037//autophagosome organization;GO:0009267//cellular response to starvation;GO:0043627//response to estrogen;GO:0032436//positive regulation of proteasomal ubiquitin-dependent protein catabolic process;GO:0033574//response to testosterone;GO:0071548//response to dexamethasone;GO:1901805//beta-glucoside catabolic process;GO:0009268//response to pH;GO:1904925//…	K01201//glucosylceramidase [EC:3.2.1.45]
NA	1.07403	1.24e-46	4.51e-45	BGI_novel_G000334	NA	NA	NA	K01883//cysteinyl-tRNA synthetase [EC:6.1.1.16]
LOC105371591	1.07204	0.0361202	0.0622479	105371591	NA	NA	NA	K03255//protein TIF31
SETDB2-PHF11	1.07087	7.59e-60	3.9e-58	107303344	GO:0005634//nucleus;GO:0005654//nucleoplasm;GO:0005829//cytosol;GO:0005694//chromosome	GO:0046974//histone methyltransferase activity (H3-K9 specific);GO:0003677//DNA binding;GO:0005515//protein binding;GO:0008270//zinc ion binding;GO:0018024//histone-lysine N-methyltransferase activity	GO:0045892//negative regulation of transcription, DNA-templated;GO:0001947//heart looping;GO:0000278//mitotic cell cycle;GO:0070986//left/right axis specification;GO:0007059//chromosome segregation;GO:0051301//cell division;GO:0051567//histone H3-K9 methylation	K18494//histone-lysine N-methyltransferase SETDB2 [EC:2.1.1.43]
EYS	1.04538	0.00751168	0.0162091	346007	GO:0070062//extracellular exosome	GO:0005509//calcium ion binding	GO:0043403//skeletal muscle tissue regeneration;GO:0050908//detection of light stimulus involved in visual perception;GO:0050896//response to stimulus;GO:0007601//visual perception	K19601//protein eyes shut
UTP14C	1.0197	8.21e-19	1.03e-17	9724	GO:0005730//nucleolus;GO:0032040//small-subunit processome;GO:0019013//viral nucleocapsid	GO:0005515//protein binding	GO:0030154//cell differentiation;GO:0007275//multicellular organism development;GO:0006364//rRNA processing;GO:0007283//spermatogenesis	K14567//U3 small nucleolar RNA-associated protein 14
LOC107985946	1.01611	0.0109124	0.0223857	107985946	NA	NA	NA	NA
LOC107986803	1.01537	0.0242332	0.0444904	107986803	NA	NA	NA	NA
FSIP2	1.00791	0.0187781	0.0359012	401024	GO:0005739//mitochondrion	NA	NA	NA
LOC107984104	1.00791	0.0341601	0.059484	107984104	NA	NA	NA	NA
LRP6	0.991151	4.48e-102	5.06e-100	4040	GO:0005783//endoplasmic reticulum;GO:1990851//Wnt-Frizzled-LRP5/6 complex;GO:0031410//cytoplasmic vesicle;GO:0043025//neuronal cell body;GO:0043235//receptor complex;GO:1990909//Wnt signalosome;GO:0005901//caveola;GO:0009986//cell surface;GO:0031901//early endosome membrane;GO:0005794//Golgi apparatus;GO:0005829//cytosol;GO:0005576//extracellular region;GO:0016021//integral component of membrane;…	GO:0034185//apolipoprotein binding;GO:0017147//Wnt-protein binding;GO:0019210//kinase inhibitor activity;GO:0042803//protein homodimerization activity;GO:1904928//coreceptor activity involved in canonical Wnt signaling pathway;GO:0005109//frizzled binding;GO:0005041//low-density lipoprotein receptor activity;GO:0019534//toxin transmembrane transporter activity;GO:0042813//Wnt-activated receptor a…	GO:0021874//Wnt signaling pathway involved in forebrain neuroblast division;GO:2000164//negative regulation of planar cell polarity pathway involved in outflow tract morphogenesis;GO:0060444//branching involved in mammary gland duct morphogenesis;GO:0045778//positive regulation of ossification;GO:0021795//cerebral cortex cell migration;GO:0043065//positive regulation of apoptotic process;GO:00140…	K03068//low density lipoprotein receptor-related protein 5/6
PCDHGA4	0.980546	0.0399684	0.0677108	56111	GO:0016021//integral component of membrane;GO:0005886//plasma membrane	GO:0005509//calcium ion binding	GO:0007156//homophilic cell adhesion via plasma membrane adhesion molecules	K16497//protocadherin gamma subfamily C;K16495//protocadherin gamma subfamily A
NA	0.979726	6.88e-13	5.73e-12	BGI_novel_G000779	NA	NA	NA	K09228//KRAB domain-containing zinc finger protein
FUT11	0.970175	2.41e-16	2.57e-15	170384	GO:0070062//extracellular exosome;GO:0032580//Golgi cisterna membrane;GO:0016021//integral component of membrane	GO:0046920//alpha-(1->3)-fucosyltransferase activity;GO:0005515//protein binding	GO:0006486//protein glycosylation	K11257//galactoside 3-L-fucosyltransferase 11 [EC:2.4.1.-]
NA	0.969004	0.00772101	0.0166191	BGI_novel_G000711	GO:0070062//extracellular exosome;GO:0005634//nucleus;GO:0019774//proteasome core complex, beta-subunit complex;GO:0005737//cytoplasm	GO:0004298//threonine-type endopeptidase activity	GO:0043161//proteasome-mediated ubiquitin-dependent protein catabolic process	K02735//20S proteasome subunit beta 3 [EC:3.4.25.1]
LOC107985330	0.963435	0.0370683	0.0635782	107985330	NA	NA	NA	K10305//F-box protein 25/32
NA	0.956553	9.15e-07	4.02e-06	BGI_novel_G000121	NA	NA	NA	K08873//serine/threonine-protein kinase SMG1 [EC:2.7.11.1]
MYO1H	0.946509	0.00749288	0.0161779	283446	NA	NA	NA	K10356//myosin I
ZDBF2	0.943639	0.0418332	0.0701798	57683	NA	GO:0008270//zinc ion binding;GO:0003676//nucleic acid binding	NA	K06837//disintegrin and metalloproteinase domain-containing protein 23 [EC:3.4.24.-]
NA	0.92793	1.6e-23	2.6e-22	BGI_novel_G000060	GO:0030425//dendrite;GO:0005654//nucleoplasm;GO:0030426//growth cone;GO:0005783//endoplasmic reticulum;GO:0005681//spliceosomal complex;GO:0030529//intracellular ribonucleoprotein complex;GO:0043679//axon terminus;GO:0019013//viral nucleocapsid;GO:0071013//catalytic step 2 spliceosome	GO:0003723//RNA binding;GO:0003730//mRNA 3'-UTR binding	GO:0016070//RNA metabolic process;GO:0006397//mRNA processing;GO:0007623//circadian rhythm;GO:0000398//mRNA splicing, via spliceosome;GO:0043086//negative regulation of catalytic activity;GO:0061157//mRNA destabilization	K13161//heterogeneous nuclear ribonucleoprotein R
NPR3	0.925448	0.0057255	0.0127788	4883	GO:0070062//extracellular exosome;GO:0005887//integral component of plasma membrane;GO:0005622//intracellular	GO:0008528//G-protein coupled peptide receptor activity;GO:0016941//natriuretic peptide receptor activity;GO:0004016//adenylate cyclase activity;GO:0017046//peptide hormone binding;GO:0042803//protein homodimerization activity	GO:0002158//osteoclast proliferation;GO:0007193//adenylate cyclase-inhibiting G-protein coupled receptor signaling pathway;GO:0007200//phospholipase C-activating G-protein coupled receptor signaling pathway;GO:0008217//regulation of blood pressure;GO:0051000//positive regulation of nitric-oxide synthase activity;GO:0007194//negative regulation of adenylate cyclase activity;GO:0001501//skeletal sy…	K12325//atrial natriuretic peptide clearance receptor
RBM47	0.925448	0.0240667	0.0442699	54502	GO:0005634//nucleus	GO:0005515//protein binding;GO:0000166//nucleotide binding	NA	K13161//heterogeneous nuclear ribonucleoprotein R;K11972//E3 ubiquitin-protein ligase RNF19A [EC:2.3.2.27]
CRYBG3	0.918534	4.42e-08	2.29e-07	131544	GO:0043234//protein complex	GO:0051018//protein kinase A binding;GO:0030246//carbohydrate binding	NA	K04257//olfactory receptor;K13596//activin receptor type-2B [EC:2.7.11.30];K16810//TBCC domain-containing protein 1;K01886//glutaminyl-tRNA synthetase [EC:6.1.1.18]
NA	0.901589	0.0110174	0.0225693	BGI_novel_G000056	NA	NA	NA	K14753//guanine nucleotide-binding protein subunit beta-2-like 1 protein;K12196//vacuolar protein-sorting-associated protein 4
HHAT	0.900995	0.0181567	0.034904	55733	GO:0016021//integral component of membrane;GO:0005789//endoplasmic reticulum membrane	GO:0016409//palmitoyltransferase activity;GO:0005525//GTP binding;GO:0008374//O-acyltransferase activity	GO:0018345//protein palmitoylation;GO:0007275//multicellular organism development;GO:0007224//smoothened signaling pathway	NA
GOLGA6L3	0.894852	0.0120798	0.0244886	100133220	GO:0005794//Golgi apparatus	NA	NA	K20358//golgin subfamily A member 2
TNFAIP6	0.892433	0.00932771	0.0195694	7130	NA	GO:0005540//hyaluronic acid binding	GO:0007155//cell adhesion;GO:0007165//signal transduction;GO:0007267//cell-cell signaling;GO:0006954//inflammatory response	K19018//tumor necrosis factor-inducible gene 6 protein
SESTD1	0.874643	0.00367536	0.00856535	91404	GO:0034704//calcium channel complex	GO:0031210//phosphatidylcholine binding;GO:0005545//1-phosphatidylinositol binding;GO:0070300//phosphatidic acid binding;GO:0032266//phosphatidylinositol-3-phosphate binding;GO:0010314//phosphatidylinositol-5-phosphate binding;GO:0005546//phosphatidylinositol-4,5-bisphosphate binding;GO:0080025//phosphatidylinositol-3,5-bisphosphate binding;GO:0005515//protein binding;GO:0070273//phosphatidylinos…	GO:1904878//negative regulation of calcium ion transmembrane transport via high voltage-gated calcium channel	K12567//titin [EC:2.7.11.1];K15048//kalirin [EC:2.7.11.1]
CACNB4	0.874643	0.0399782	0.0677108	785	GO:0005829//cytosol;GO:0009898//cytoplasmic side of plasma membrane;GO:0045202//synapse;GO:0005891//voltage-gated calcium channel complex	GO:0005245//voltage-gated calcium channel activity;GO:0008331//high voltage-gated calcium channel activity;GO:0019901//protein kinase binding	GO:0007528//neuromuscular junction development;GO:0070588//calcium ion transmembrane transport;GO:0050908//detection of light stimulus involved in visual perception;GO:0007214//gamma-aminobutyric acid signaling pathway;GO:0048541//Peyer's patch development;GO:0048536//spleen development;GO:0006874//cellular calcium ion homeostasis;GO:0007411//axon guidance;GO:0050852//T cell receptor signaling pa…	K04865//voltage-dependent calcium channel beta-4
ALS2CR12	0.874643	0.0399782	0.0677108	130540	GO:0005737//cytoplasm;GO:0001520//outer dense fiber;GO:0035686//sperm fibrous sheath	GO:0005515//protein binding	GO:0043087//regulation of GTPase activity	NA
NA	0.864283	0.0133053	0.0266069	BGI_novel_G000116	GO:0005634//nucleus;GO:0005654//nucleoplasm;GO:0005829//cytosol;GO:0005666//DNA-directed RNA polymerase III complex	GO:0003899//DNA-directed 5'-3' RNA polymerase activity	GO:0032481//positive regulation of type I interferon production;GO:0051607//defense response to virus;GO:0045087//innate immune response;GO:0006383//transcription from RNA polymerase III promoter	K14721//DNA-directed RNA polymerase III subunit RPC5
LOC105377792	0.86352	0.0244812	0.0448867	105377792	NA	NA	NA	NA
NA	0.860775	0.00600328	0.0133045	BGI_novel_G000526	GO:0031209//SCAR complex;GO:0070062//extracellular exosome;GO:0005845//mRNA cap binding complex;GO:0005925//focal adhesion;GO:0030027//lamellipodium;GO:0048471//perinuclear region of cytoplasm;GO:0043005//neuron projection	GO:0048365//Rac GTPase binding;GO:0032403//protein complex binding	GO:0030032//lamellipodium assembly;GO:0097484//dendrite extension;GO:0048675//axon extension;GO:0099563//modification of synaptic structure;GO:0006417//regulation of translation;GO:0050890//cognition;GO:0051388//positive regulation of neurotrophin TRK receptor signaling pathway;GO:0016601//Rac protein signal transduction;GO:2000601//positive regulation of Arp2/3 complex-mediated actin nucleation	K05749//cytoplasmic FMR1 interacting protein
NA	0.849887	1.14e-14	1.09e-13	BGI_novel_G001405	NA	NA	NA	K17631//Ras/Rap GTPase-activating protein SynGAP
PANK3	0.849477	7.65e-98	8.15e-96	79646	GO:0005737//cytoplasm	GO:0005524//ATP binding;GO:0004594//pantothenate kinase activity	GO:0015937//coenzyme A biosynthetic process	K09680//type II pantothenate kinase [EC:2.7.1.33]
NA	0.842289	0.000281721	0.0008433	BGI_novel_G001373	GO:0005783//endoplasmic reticulum;GO:0031982//vesicle;GO:0016234//inclusion body;GO:0005737//cytoplasm;GO:0005829//cytosol;GO:1904813//ficolin-1-rich granule lumen;GO:0005576//extracellular region;GO:0005739//mitochondrion;GO:0070062//extracellular exosome;GO:0005634//nucleus;GO:0072562//blood microparticle;GO:0005654//nucleoplasm;GO:0005925//focal adhesion;GO:0016235//aggresome;GO:0005813//centr…	GO:0003723//RNA binding;GO:0055131//C3HC4-type RING finger domain binding;GO:0005524//ATP binding;GO:0047485//protein N-terminus binding;GO:0042826//histone deacetylase binding;GO:0031072//heat shock protein binding;GO:0031625//ubiquitin protein ligase binding;GO:0005102//receptor binding;GO:0042623//ATPase activity, coupled;GO:0001664//G-protein coupled receptor binding;GO:0051082//unfolded prot…	GO:0031397//negative regulation of protein ubiquitination;GO:2001240//negative regulation of extrinsic apoptotic signaling pathway in absence of ligand;GO:0046034//ATP metabolic process;GO:1901673//regulation of mitotic spindle assembly;GO:0070370//cellular heat acclimation;GO:0043312//neutrophil degranulation;GO:0008285//negative regulation of cell proliferation;GO:0031396//regulation of protein…	K03283//heat shock 70kDa protein 1/2/6/8
TMEM189-UBE2V1	0.841692	4.85e-05	0.00016721	387522	GO:0035370//UBC13-UEV1A complex;GO:0070062//extracellular exosome;GO:0005634//nucleus;GO:0005654//nucleoplasm;GO:0005783//endoplasmic reticulum;GO:0005737//cytoplasm;GO:0031371//ubiquitin conjugating enzyme complex;GO:0000151//ubiquitin ligase complex;GO:0043234//protein complex;GO:0005829//cytosol;GO:0016021//integral component of membrane;GO:0005789//endoplasmic reticulum membrane	GO:0061630//ubiquitin protein ligase activity;GO:0031625//ubiquitin protein ligase binding	GO:0070534//protein K63-linked ubiquitination;GO:0070423//nucleotide-binding oligomerization domain containing signaling pathway;GO:0030154//cell differentiation;GO:0000187//activation of MAPK activity;GO:0050852//T cell receptor signaling pathway;GO:0006355//regulation of transcription, DNA-templated;GO:0051092//positive regulation of NF-kappaB transcription factor activity;GO:0002223//stimulato…	K20656//transmembrane protein 189;K10704//ubiquitin-conjugating enzyme E2 variant
C6orf201	0.839822	0.0224502	0.0417306	404220	NA	NA	NA	NA
LNPEP	0.839568	5.89e-46	2.11e-44	4012	GO:0005765//lysosomal membrane;GO:0005887//integral component of plasma membrane;GO:0005829//cytosol;GO:0005576//extracellular region;GO:0030659//cytoplasmic vesicle membrane;GO:0031905//early endosome lumen;GO:0048471//perinuclear region of cytoplasm	GO:0005515//protein binding;GO:0008270//zinc ion binding;GO:0042277//peptide binding;GO:0070006//metalloaminopeptidase activity	GO:0007565//female pregnancy;GO:0006508//proteolysis;GO:0002480//antigen processing and presentation of exogenous peptide antigen via MHC class I, TAP-independent;GO:0007267//cell-cell signaling;GO:0030163//protein catabolic process;GO:0000209//protein polyubiquitination	K01257//cystinyl aminopeptidase [EC:3.4.11.3]
NA	0.81775	1.13e-08	6.32e-08	BGI_novel_G000703	GO:0070062//extracellular exosome;GO:0005634//nucleus;GO:0005829//cytosol;GO:0005737//cytoplasm	GO:0008237//metallopeptidase activity;GO:0004177//aminopeptidase activity;GO:0008270//zinc ion binding;GO:0042277//peptide binding;GO:0070006//metalloaminopeptidase activity	GO:0071456//cellular response to hypoxia;GO:0006508//proteolysis;GO:1903955//positive regulation of protein targeting to mitochondrion;GO:0043171//peptide catabolic process;GO:0000209//protein polyubiquitination	K08776//puromycin-sensitive aminopeptidase [EC:3.4.11.-]
NA	0.815124	6.9e-20	9.18e-19	BGI_novel_G001249	GO:0005737//cytoplasm	NA	GO:0090630//activation of GTPase activity;GO:2000146//negative regulation of cell motility;GO:2000145//regulation of cell motility;GO:0035024//negative regulation of Rho protein signal transduction	K17985//activating molecule in BECN1-regulated autophagy protein 1
SLFN5	0.808455	1.24e-06	5.35e-06	162394	GO:0005634//nucleus;GO:0016021//integral component of membrane	GO:0005524//ATP binding	GO:0030154//cell differentiation	NA
DSP	0.793785	0.0163592	0.031976	1832	GO:0005916//fascia adherens;GO:0016323//basolateral plasma membrane;GO:0070062//extracellular exosome;GO:0005634//nucleus;GO:0001533//cornified envelope;GO:0005882//intermediate filament;GO:0005737//cytoplasm;GO:0030057//desmosome	GO:0097110//scaffold protein binding;GO:0005080//protein kinase C binding;GO:0050839//cell adhesion molecule binding;GO:0086083//cell adhesive protein binding involved in bundle of His cell-Purkinje myocyte communication;GO:0030674//protein binding, bridging;GO:0005200//structural constituent of cytoskeleton	GO:0086005//ventricular cardiac muscle cell action potential;GO:0043588//skin development;GO:0045109//intermediate filament organization;GO:0030216//keratinocyte differentiation;GO:0002934//desmosome organization;GO:0071896//protein localization to adherens junction;GO:0086069//bundle of His cell to Purkinje myocyte communication;GO:0086091//regulation of heart rate by cardiac conduction;GO:00181…	K10381//desmoplakin
ARMCX5-GPRASP2	0.785373	6.06e-05	0.000205519	100528062	GO:0005737//cytoplasm	GO:0001540//amyloid-beta binding;GO:0005515//protein binding	NA	K14284//nuclear RNA export factor
NA	0.784937	5.97e-19	7.58e-18	BGI_novel_G001402	NA	NA	NA	K17631//Ras/Rap GTPase-activating protein SynGAP
SESN2	0.782463	9.06e-10	5.72e-09	83667	GO:0031588//nucleotide-activated protein kinase complex;GO:0005634//nucleus;GO:0031932//TORC2 complex;GO:1990316//Atg1/ULK1 kinase complex;GO:0005829//cytosol;GO:0061700//GATOR2 complex;GO:0005739//mitochondrion;GO:0005737//cytoplasm	GO:0005515//protein binding;GO:0032542//sulfiredoxin activity;GO:0070728//leucine binding;GO:0005092//GDP-dissociation inhibitor activity;GO:0016684//oxidoreductase activity, acting on peroxide as acceptor	GO:0034198//cellular response to amino acid starvation;GO:0090526//regulation of gluconeogenesis involved in cellular glucose homeostasis;GO:0043491//protein kinase B signaling;GO:0007050//cell cycle arrest;GO:0042149//cellular response to glucose starvation;GO:1904262//negative regulation of TORC1 signaling;GO:0001932//regulation of protein phosphorylation;GO:0032042//mitochondrial DNA metabolic…	K20394//sestrin 2
DDI2	0.780241	7.22e-22	1.07e-20	84301	NA	NA	NA	K11885//DNA damage-inducible protein 1
CGNL1	0.778931	0.00830357	0.0176859	84952	GO:0016459//myosin complex;GO:0005923//bicellular tight junction	GO:0003774//motor activity	GO:0007015//actin filament organization;GO:0051058//negative regulation of small GTPase mediated signal transduction	K21110//cingulin-like protein 1
LRRC17	0.7738	0.0158766	0.0311417	10234	GO:0005615//extracellular space	NA	GO:0045671//negative regulation of osteoclast differentiation;GO:0048539//bone marrow development;GO:0001649//osteoblast differentiation;GO:0033687//osteoblast proliferation	K06838//slit 1;K06839//slit 2;K06850//slit 3
ZBED6	0.772671	4.41e-15	4.3e-14	100381270	GO:0005730//nucleolus	GO:0046872//metal ion binding;GO:0000977//RNA polymerase II regulatory region sequence-specific DNA binding;GO:0003700//DNA binding transcription factor activity;GO:0046983//protein dimerization activity	GO:0000122//negative regulation of transcription from RNA polymerase II promoter	K16547//protein NEDD1;K14312//nuclear pore complex protein Nup155;K06496//selectin, platele;K14864//tRNA (cytidine32/guanosine34-2'-O)-methyltransferase [EC:2.1.1.205]
GPR75	0.766902	0.00199131	0.00495472	10936	GO:0005887//integral component of plasma membrane	GO:0016493//C-C chemokine receptor activity	GO:0007186//G-protein coupled receptor signaling pathway	K08417//G protein-coupled receptor 75
POMK	0.766902	0.00199131	0.00495472	84197	GO:0016021//integral component of membrane;GO:0005789//endoplasmic reticulum membrane	GO:0005524//ATP binding;GO:0019200//carbohydrate kinase activity;GO:0004672//protein kinase activity	GO:0001764//neuron migration;GO:0019233//sensory perception of pain;GO:0050905//neuromuscular process;GO:0007420//brain development;GO:0007611//learning or memory	K17547//glycoprotein-mannosyl O6-kinase [EC:2.7.1.183]
ZBTB37	0.766453	2.26e-07	1.08e-06	84614	GO:0005634//nucleus	GO:0003677//DNA binding;GO:0046872//metal ion binding	GO:0006355//regulation of transcription, DNA-templated	K10509//zinc finger and BTB domain-containing protein 37
ATP6V0E2	0.764704	0.0162139	0.0317198	155066	NA	NA	NA	K02153//V-type H+-transporting ATPase subunit e
TSPO2	0.757932	0.0472274	0.0777084	222642	GO:0016021//integral component of membrane;GO:0005789//endoplasmic reticulum membrane	GO:0015485//cholesterol binding	GO:0006810//transport	K05770//translocator protein
NA	0.756752	3.33e-05	0.000118506	BGI_novel_G000548	GO:0002133//polycystin complex;GO:0070062//extracellular exosome;GO:0005929//cilium;GO:0060170//ciliary membrane;GO:0016323//basolateral plasma membrane;GO:0005634//nucleus;GO:0030660//Golgi-associated vesicle membrane;GO:0005737//cytoplasm;GO:0000139//Golgi membrane;GO:0009986//cell surface;GO:0005887//integral component of plasma membrane;GO:0031514//motile cilium;GO:0016021//integral component…	GO:0044325//ion channel binding;GO:0030246//carbohydrate binding;GO:0019904//protein domain specific binding;GO:0005262//calcium channel activity;GO:0019901//protein kinase binding	GO:0072218//metanephric ascending thin limb development;GO:0007259//JAK-STAT cascade;GO:0051216//cartilage development;GO:0032092//positive regulation of protein binding;GO:0001892//embryonic placenta development;GO:0072205//metanephric collecting duct development;GO:0072287//metanephric distal tubule morphogenesis;GO:0072177//mesonephric duct development;GO:0060236//regulation of mitotic spindle…	K04985//polycystin 1
ABHD12B	0.756371	0.0348327	0.0604201	145447	NA	GO:0016787//hydrolase activity	NA	K13705//abhydrolase domain-containing protein 12B
GNRHR	0.756371	0.0348327	0.0604201	2798	GO:0005887//integral component of plasma membrane	GO:0004968//gonadotropin-releasing hormone receptor activity;GO:0042277//peptide binding	GO:0007186//G-protein coupled receptor signaling pathway;GO:0097211//cellular response to gonadotropin-releasing hormone;GO:0007275//multicellular organism development	K04280//gonadotropin-releasing hormone receptor
NA	0.756168	1.91e-09	1.16e-08	BGI_novel_G000529	NA	NA	NA	K02962//small subunit ribosomal protein S17e
GATM	0.744876	0.0311262	0.0548844	2628	GO:0070062//extracellular exosome;GO:0005743//mitochondrial inner membrane;GO:0005758//mitochondrial intermembrane space	GO:0015068//glycine amidinotransferase activity	GO:0043434//response to peptide hormone;GO:0042246//tissue regeneration;GO:0006979//response to oxidative stress;GO:0046689//response to mercury ion;GO:0034641//cellular nitrogen compound metabolic process;GO:0009790//embryo development;GO:0007584//response to nutrient;GO:0006601//creatine biosynthetic process	K00613//glycine amidinotransferase [EC:2.1.4.1]
MGAM	0.739421	0.00274469	0.00660561	8972	GO:0070062//extracellular exosome;GO:0016324//apical plasma membrane;GO:0016021//integral component of membrane	GO:0030246//carbohydrate binding;GO:0032450//maltose alpha-glucosidase activity;GO:0016160//amylase activity;GO:0004558//alpha-1,4-glucosidase activity;GO:0004339//glucan 1,4-alpha-glucosidase activity	GO:0044245//polysaccharide digestion;GO:0005983//starch catabolic process;GO:0044281//small molecule metabolic process	K12047//maltase-glucoamylase [EC:3.2.1.20 3.2.1.3]
LOC105377774	0.738303	0.00644563	0.0141544	105377774	NA	NA	NA	NA
NA	0.729121	3.29e-19	4.21e-18	BGI_novel_G000763	GO:0015630//microtubule cytoskeleton;GO:0005829//cytosol;GO:0000940//condensed chromosome outer kinetochore;GO:0005876//spindle microtubule	GO:0008017//microtubule binding	GO:0000278//mitotic cell cycle;GO:0007059//chromosome segregation;GO:0007062//sister chromatid cohesion;GO:0031110//regulation of microtubule polymerization or depolymerization;GO:0051301//cell division	K17985//activating molecule in BECN1-regulated autophagy protein 1
ARHGAP11B	0.726353	0.00870772	0.0184344	89839	GO:0005829//cytosol	GO:0005096//GTPase activator activity	GO:0051056//regulation of small GTPase mediated signal transduction	K20635//Rho GTPase-activating protein 11
LRGUK	0.726139	0.0248187	0.0453124	136332	GO:0005654//nucleoplasm;GO:0001669//acrosomal vesicle;GO:0002177//manchette	GO:0005524//ATP binding;GO:0016301//kinase activity	NA	K00942//guanylate kinase [EC:2.7.4.8];K17550//protein phosphatase 1 regulatory subunit 7
ALG1L	0.72563	0.000378989	0.00110634	200810	GO:0005783//endoplasmic reticulum	GO:0000030//mannosyltransferase activity	NA	K03842//beta-1,4-mannosyltransferase [EC:2.4.1.142]
EPS8	0.714179	0.00281903	0.00675981	2059	GO:0070062//extracellular exosome;GO:0005903//brush border;GO:0005938//cell cortex;GO:0030054//cell junction;GO:0032587//ruffle membrane;GO:0014069//postsynaptic density;GO:0017146//NMDA selective glutamate receptor complex;GO:0030426//growth cone;GO:0032420//stereocilium	GO:0003779//actin binding;GO:0005070//SH3/SH2 adaptor activity;GO:0048365//Rac GTPase binding	GO:0031532//actin cytoskeleton reorganization;GO:0036336//dendritic cell migration;GO:0051764//actin crosslink formation;GO:0008344//adult locomotory behavior;GO:0051016//barbed-end actin filament capping;GO:0070358//actin polymerization-dependent cell motility;GO:0008360//regulation of cell shape;GO:0016601//Rac protein signal transduction;GO:0008283//cell proliferation;GO:0007173//epidermal gro…	K17277//epidermal growth factor receptor kinase substrate 8
SORT1	0.70674	4.37e-06	1.76e-05	6272	GO:0005765//lysosomal membrane;GO:0010008//endosome membrane;GO:0030425//dendrite;GO:0030140//trans-Golgi network transport vesicle;GO:0031965//nuclear membrane;GO:0032580//Golgi cisterna membrane;GO:0043025//neuronal cell body;GO:0048471//perinuclear region of cytoplasm;GO:0009986//cell surface;GO:0005829//cytosol;GO:0005905//clathrin-coated pit;GO:0016021//integral component of membrane;GO:0005…	GO:0030379//neurotensin receptor activity, non-G-protein coupled;GO:0010465//nerve growth factor receptor activity;GO:0048406//nerve growth factor binding;GO:0019899//enzyme binding	GO:0010468//regulation of gene expression;GO:0051005//negative regulation of lipoprotein lipase activity;GO:0014902//myotube differentiation;GO:0006895//Golgi to endosome transport;GO:0032868//response to insulin;GO:0048011//neurotrophin TRK receptor signaling pathway;GO:0097190//apoptotic signaling pathway;GO:0043066//negative regulation of apoptotic process;GO:0001503//ossification;GO:0032509//…	K12388//sortilin
KAT6B	0.70205	4.5e-77	3.25e-75	23522	GO:0070776//MOZ/MORF histone acetyltransferase complex;GO:0000786//nucleosome	GO:0003677//DNA binding;GO:0004402//histone acetyltransferase activity;GO:0008270//zinc ion binding;GO:0008134//transcription factor binding;GO:0032403//protein complex binding	GO:0045892//negative regulation of transcription, DNA-templated;GO:0043966//histone H3 acetylation;GO:0006334//nucleosome assembly;GO:0045893//positive regulation of transcription, DNA-templated	K11306//histone acetyltransferase MYST4 [EC:2.3.1.48]
ZNF623	0.699393	6.86e-05	0.000230774	9831	GO:0005634//nucleus	GO:0003677//DNA binding;GO:0046872//metal ion binding;GO:0003700//DNA binding transcription factor activity	GO:0006355//regulation of transcription, DNA-templated	K09228//KRAB domain-containing zinc finger protein
NA	0.685443	0.0166139	0.0323833	BGI_novel_G000112	NA	NA	NA	K08873//serine/threonine-protein kinase SMG1 [EC:2.7.11.1]
NA	0.667625	9.97e-05	0.000326876	BGI_novel_G001423	GO:0005815//microtubule organizing center;GO:0005874//microtubule;GO:0070652//HAUS complex;GO:0005829//cytosol;GO:0005819//spindle;GO:0016607//nuclear speck;GO:0005813//centrosome	NA	GO:0010389//regulation of G2/M transition of mitotic cell cycle;GO:0097711//ciliary basal body-plasma membrane docking;GO:0007098//centrosome cycle;GO:0051225//spindle assembly;GO:0051301//cell division;GO:0000086//G2/M transition of mitotic cell cycle	K16589//HAUS augmin-like complex subunit 6
NA	0.664003	3.23e-06	1.32e-05	BGI_novel_G001530	NA	NA	NA	K09228//KRAB domain-containing zinc finger protein
NA	0.662905	1.11e-18	1.38e-17	BGI_novel_G000130	NA	NA	NA	K08873//serine/threonine-protein kinase SMG1 [EC:2.7.11.1]
NA	0.656863	2.14e-05	7.81e-05	BGI_novel_G000166	GO:0005654//nucleoplasm;GO:0005643//nuclear pore;GO:0031965//nuclear membrane;GO:0000784//nuclear chromosome, telomeric region;GO:0000781//chromosome, telomeric region;GO:0000775//chromosome, centromeric region;GO:0097431//mitotic spindle pole;GO:0000139//Golgi membrane;GO:0000242//pericentriolar material;GO:0005829//cytosol;GO:0005794//Golgi apparatus;GO:0016604//nuclear body	GO:0042393//histone binding;GO:0008270//zinc ion binding;GO:0003950//NAD+ ADP-ribosyltransferase activity	GO:0032210//regulation of telomere maintenance via telomerase;GO:0051973//positive regulation of telomerase activity;GO:0051028//mRNA transport;GO:0032212//positive regulation of telomere maintenance via telomerase;GO:0016579//protein deubiquitination;GO:0015031//protein transport;GO:0000209//protein polyubiquitination;GO:0006471//protein ADP-ribosylation;GO:1904355//positive regulation of telome…	K10799//tankyrase [EC:2.4.2.30]
ZHX1-C8orf76	0.652364	1.42e-09	8.74e-09	100533106	GO:0005634//nucleus;GO:0005654//nucleoplasm	GO:0046872//metal ion binding;GO:0003677//DNA binding;GO:0003714//transcription corepressor activity;GO:0046982//protein heterodimerization activity;GO:0003700//DNA binding transcription factor activity	GO:0045892//negative regulation of transcription, DNA-templated;GO:0000122//negative regulation of transcription from RNA polymerase II promoter;GO:0030154//cell differentiation;GO:0006351//transcription, DNA-templated	K09378//AT-binding transcription factor 1
RC3H2	0.650319	8.41e-34	2.1e-32	54542	GO:0016020//membrane;GO:0005654//nucleoplasm;GO:0009986//cell surface;GO:0000932//P-body	GO:0003677//DNA binding;GO:0003729//mRNA binding;GO:0008270//zinc ion binding;GO:0004842//ubiquitin-protein transferase activity;GO:0016874//ligase activity	NA	K15690//RING finger and CCCH-type zinc finger domain-containing protein
NA	0.646593	0.0375067	0.0642022	BGI_novel_G001474	NA	NA	NA	K06245//laminin, beta 4;K15322//tRNA-splicing endonuclease subunit Sen2 [EC:3.1.27.9];K01064//wingless-type MMTV integration site family, member 9;K12025//tripartite motif-containing protein 52
NA	0.64481	9.04e-33	2.17e-31	BGI_novel_G000129	NA	NA	NA	K08873//serine/threonine-protein kinase SMG1 [EC:2.7.11.1]
NA	0.642287	0.0229349	0.0424904	BGI_novel_G000549	NA	NA	NA	K04985//polycystin 1
C2orf88	0.635941	0.0458895	0.0758135	84281	GO:0005654//nucleoplasm;GO:0005886//plasma membrane	GO:0034237//protein kinase A regulatory subunit binding	NA	NA
ZNF235	0.634282	0.00100523	0.00266337	9310	GO:0005634//nucleus;GO:0005622//intracellular	GO:0046872//metal ion binding;GO:0003677//DNA binding;GO:0003700//DNA binding transcription factor activity;GO:0003676//nucleic acid binding	GO:0006355//regulation of transcription, DNA-templated;GO:0006351//transcription, DNA-templated	K09228//KRAB domain-containing zinc finger protein
SPATA13	0.628321	0.00500264	0.0113158	221178	NA	GO:0005089//Rho guanyl-nucleotide exchange factor activity	NA	K05769//Rho guanine nucleotide exchange factor 4/29
NA	0.62803	6.59e-25	1.13e-23	BGI_novel_G000713	NA	NA	NA	K00920//1-phosphatidylinositol-5-phosphate 4-kinase [EC:2.7.1.149]
ZNF121	0.626387	2.11e-27	4.14e-26	7675	GO:0005634//nucleus	GO:0003677//DNA binding;GO:0046872//metal ion binding;GO:0003700//DNA binding transcription factor activity	GO:0006355//regulation of transcription, DNA-templated	K09228//KRAB domain-containing zinc finger protein
GDPD1	0.622327	0.0412131	0.0692953	284161	GO:0016021//integral component of membrane;GO:0005737//cytoplasm	GO:0046872//metal ion binding;GO:0008889//glycerophosphodiester phosphodiesterase activity	GO:0006071//glycerol metabolic process;GO:0006629//lipid metabolic process	K19179//glycerophosphoinositol glycerophosphodiesterase [EC:3.1.4.44]
LIMS4	0.621772	0.00162006	0.00411221	100288695	GO:0005925//focal adhesion;GO:0043234//protein complex;GO:0005829//cytosol;GO:0005911//cell-cell junction;GO:0005737//cytoplasm;GO:0005886//plasma membrane;GO:0048471//perinuclear region of cytoplasm	GO:0046872//metal ion binding;GO:0005515//protein binding;GO:0008270//zinc ion binding;GO:0019901//protein kinase binding	GO:0051291//protein heterooligomerization;GO:0045892//negative regulation of transcription, DNA-templated;GO:0045184//establishment of protein localization;GO:0034329//cell junction assembly;GO:0051894//positive regulation of focal adhesion assembly;GO:0007569//cell aging;GO:0043547//positive regulation of GTPase activity;GO:0010628//positive regulation of gene expression;GO:1900026//positive reg…	K05760//paxillin
C10orf12	0.619984	4.36e-20	5.92e-19	26148	NA	GO:0005515//protein binding	NA	NA
AGBL3	0.619345	0.0428745	0.0715831	340351	GO:0005829//cytosol	GO:0008270//zinc ion binding;GO:0004181//metallocarboxypeptidase activity	GO:0035610//protein side chain deglutamylation	K05840//dopamine receptor D5;K04257//olfactory receptor
MAN1A2	0.61747	5.73e-41	1.76e-39	10905	GO:0016020//membrane;GO:0070062//extracellular exosome;GO:0005783//endoplasmic reticulum;GO:0005794//Golgi apparatus;GO:0016021//integral component of membrane;GO:0000139//Golgi membrane	GO:0004571//mannosyl-oligosaccharide 1,2-alpha-mannosidase activity;GO:0005509//calcium ion binding	GO:0043687//post-translational protein modification;GO:0009100//glycoprotein metabolic process;GO:0007585//respiratory gaseous exchange;GO:0006486//protein glycosylation;GO:0018279//protein N-linked glycosylation via asparagine;GO:0048286//lung alveolus development;GO:1904381//Golgi apparatus mannose trimming;GO:0006491//N-glycan processing	K01230//mannosyl-oligosaccharide alpha-1,2-mannosidase [EC:3.2.1.113]
GOLGA6L10	0.613345	0.0309834	0.0546671	647042	GO:0005794//Golgi apparatus	NA	NA	K20358//golgin subfamily A member 2
NA	0.612073	0.0317792	0.0558686	BGI_novel_G001200	NA	NA	NA	K17985//activating molecule in BECN1-regulated autophagy protein 1
ZNF813	0.611054	1.18e-08	6.6e-08	126017	GO:0005634//nucleus	GO:0003677//DNA binding;GO:0046872//metal ion binding	GO:0006355//regulation of transcription, DNA-templated	K09228//KRAB domain-containing zinc finger protein
PPP5D1	0.610575	0.0146388	0.0289354	100506012	NA	NA	NA	K04460//serine/threonine-protein phosphatase 5 [EC:3.1.3.16]
ZNF559-ZNF177	0.606842	0.000334286	0.000987176	100529215	GO:0072562//blood microparticle;GO:0005634//nucleus	GO:0003677//DNA binding;GO:0046872//metal ion binding;GO:0005515//protein binding;GO:0003700//DNA binding transcription factor activity;GO:0003676//nucleic acid binding	GO:0000122//negative regulation of transcription from RNA polymerase II promoter;GO:0006355//regulation of transcription, DNA-templated	K09228//KRAB domain-containing zinc finger protein
NA	0.605792	1.31e-34	3.35e-33	BGI_novel_G000810	GO:0034774//secretory granule lumen;GO:0016020//membrane;GO:0070062//extracellular exosome;GO:0060170//ciliary membrane;GO:0005654//nucleoplasm;GO:0043209//myelin sheath;GO:0043005//neuron projection;GO:0005829//cytosol;GO:0005576//extracellular region;GO:1904813//ficolin-1-rich granule lumen;GO:0005886//plasma membrane	GO:0004347//glucose-6-phosphate isomerase activity;GO:0008083//growth factor activity;GO:0005125//cytokine activity;GO:0048029//monosaccharide binding;GO:0031625//ubiquitin protein ligase binding;GO:0016866//intramolecular transferase activity	GO:0043154//negative regulation of cysteine-type endopeptidase activity involved in apoptotic process;GO:0043278//response to morphine;GO:0032570//response to progesterone;GO:0042593//glucose homeostasis;GO:0001707//mesoderm formation;GO:0033574//response to testosterone;GO:0032355//response to estradiol;GO:0051024//positive regulation of immunoglobulin secretion;GO:0006959//humoral immune respon…	K01810//glucose-6-phosphate isomerase [EC:5.3.1.9]
NA	0.605558	2.21e-25	3.91e-24	BGI_novel_G000835	NA	NA	NA	K08823//CDC-like kinase [EC:2.7.12.1]
NOMO1	0.605412	1.55e-13	1.36e-12	23420	GO:0016021//integral component of membrane;GO:0005789//endoplasmic reticulum membrane	GO:0030246//carbohydrate binding;GO:0005515//protein binding	NA	NA
CCDC144A	0.604856	3.13e-176	1.1e-173	9720	NA	NA	NA	K11837//ubiquitin carboxyl-terminal hydrolase 6/32 [EC:3.4.19.12];K17299//POTE ankyrin domain family protein
NA	0.600403	1.88e-18	2.32e-17	BGI_novel_G000031	GO:0016020//membrane;GO:0005814//centriole;GO:0005634//nucleus;GO:0005654//nucleoplasm;GO:0005743//mitochondrial inner membrane;GO:0005737//cytoplasm	GO:0061630//ubiquitin protein ligase activity;GO:0008270//zinc ion binding;GO:0031625//ubiquitin protein ligase binding;GO:0032183//SUMO binding;GO:0005085//guanyl-nucleotide exchange factor activity;GO:0004842//ubiquitin-protein transferase activity	GO:0006886//intracellular protein transport;GO:0043161//proteasome-mediated ubiquitin-dependent protein catabolic process;GO:0016567//protein ubiquitination;GO:0007283//spermatogenesis;GO:0006303//double-strand break repair via nonhomologous end joining;GO:0006974//cellular response to DNA damage stimulus	K10595//E3 ubiquitin-protein ligase HERC2 [EC:2.3.2.26]
PWP2	0.599639	4.76e-05	0.000164304	5822	GO:0034388//Pwp2p-containing subcomplex of 90S preribosome;GO:0005654//nucleoplasm;GO:0032040//small-subunit processome	GO:0030515//snoRNA binding;GO:0003723//RNA binding	GO:0000028//ribosomal small subunit assembly;GO:0000462//maturation of SSU-rRNA from tricistronic rRNA transcript (SSU-rRNA, 5.8S rRNA, LSU-rRNA);GO:0007165//signal transduction;GO:0006364//rRNA processing	K14558//periodic tryptophan protein 2
DOCK4	0.598655	0.00306325	0.00727679	9732	GO:0005829//cytosol;GO:0032420//stereocilium;GO:0005886//plasma membrane	GO:0048365//Rac GTPase binding;GO:0030971//receptor tyrosine kinase binding;GO:0005085//guanyl-nucleotide exchange factor activity;GO:0017124//SH3 domain binding;GO:0030165//PDZ domain binding;GO:0005096//GTPase activator activity	GO:0060326//cell chemotaxis	K17697//dedicator of cytokinesis protein 4
NOMO3	0.59691	1.95e-41	6.11e-40	408050	GO:0016021//integral component of membrane;GO:0005789//endoplasmic reticulum membrane	GO:0030246//carbohydrate binding;GO:0005515//protein binding	NA	NA
SIRT2	0.595525	0.00210216	0.00520598	22933	GO:0000781//chromosome, telomeric region;GO:0005874//microtubule;GO:0030496//midbody;GO:0030426//growth cone;GO:0035748//myelin sheath abaxonal region;GO:0005829//cytosol;GO:0005677//chromatin silencing complex;GO:0044224//juxtaparanode region of axon;GO:0005886//plasma membrane;GO:0005720//nuclear heterochromatin;GO:0033010//paranodal junction;GO:0072686//mitotic spindle;GO:0072687//meiotic spin…	GO:0042826//histone deacetylase binding;GO:0003950//NAD+ ADP-ribosyltransferase activity;GO:0042903//tubulin deacetylase activity;GO:0046970//NAD-dependent histone deacetylase activity (H4-K16 specific);GO:0043130//ubiquitin binding;GO:0070403//NAD+ binding;GO:0048487//beta-tubulin binding;GO:0003682//chromatin binding;GO:0008270//zinc ion binding;GO:0035035//histone acetyltransferase binding;GO:…	GO:0042325//regulation of phosphorylation;GO:0045843//negative regulation of striated muscle tissue development;GO:0006348//chromatin silencing at telomere;GO:0051775//response to redox state;GO:0043161//proteasome-mediated ubiquitin-dependent protein catabolic process;GO:0051301//cell division;GO:0000183//chromatin silencing at rDNA;GO:0007096//regulation of exit from mitosis;GO:0090042//tubulin…	K11412//NAD-dependent deacetylase sirtuin 2 [EC:3.5.1.-]
WDR88	0.593441	0.00306981	0.00728795	126248	NA	NA	NA	K03231//elongation factor 1-alpha;K14963//COMPASS component SWD3;K13123//G patch domain-containing protein 1
NA	0.592555	0.0123374	0.0249565	BGI_novel_G000071	GO:0016020//membrane;GO:0070062//extracellular exosome;GO:0005777//peroxisome;GO:0005739//mitochondrion	GO:0016853//isomerase activity;GO:0003824//catalytic activity;GO:0005102//receptor binding	GO:0006635//fatty acid beta-oxidation;GO:0008152//metabolic process	K12663//Delta(3,5)-Delta(2,4)-dienoyl-CoA isomerase [EC:5.3.3.-]
ZNF852	0.586403	1.88e-06	7.92e-06	285346	NA	NA	NA	K09229//KRAB and SCAN domains-containing zinc finger protein
NA	0.581883	2.03e-14	1.9e-13	BGI_novel_G001584	GO:0005622//intracellular	GO:0046872//metal ion binding;GO:0003676//nucleic acid binding	GO:0006355//regulation of transcription, DNA-templated	K09228//KRAB domain-containing zinc finger protein
NA	0.580511	5.56e-42	1.79e-40	BGI_novel_G001251	GO:0000126//transcription factor TFIIIB complex;GO:0005654//nucleoplasm	GO:0001026//TFIIIB-type transcription factor activity;GO:0003677//DNA binding;GO:0001156//TFIIIC-class transcription factor binding	GO:0070898//RNA polymerase III transcriptional preinitiation complex assembly	K15198//transcription factor TFIIIB component B''
NA	0.579458	0.034651	0.0601703	BGI_novel_G000536	NA	NA	NA	K10595//E3 ubiquitin-protein ligase HERC2 [EC:2.3.2.26]
SLIT1	0.5777	0.0117449	0.0238703	6585	GO:0005615//extracellular space;GO:0005634//nucleus;GO:0005623//cell;GO:0005829//cytosol;GO:0005576//extracellular region;GO:0005622//intracellular;GO:0005578//proteinaceous extracellular matrix	GO:0005509//calcium ion binding;GO:0008201//heparin binding;GO:0048495//Roundabout binding;GO:0005096//GTPase activator activity	GO:0031290//retinal ganglion cell axon guidance;GO:0048846//axon extension involved in axon guidance;GO:0007165//signal transduction;GO:0008045//motor neuron axon guidance;GO:0021510//spinal cord development;GO:0048843//negative regulation of axon extension involved in axon guidance;GO:0021834//chemorepulsion involved in embryonic olfactory bulb interneuron precursor migration;GO:0051964//negativ…	K06838//slit 1;K20640//Rho GTPase-activating protein 19
SH3BGR	0.575288	0.0372126	0.0637866	6450	GO:0005829//cytosol	GO:0005070//SH3/SH2 adaptor activity;GO:0017124//SH3 domain binding	GO:0006461//protein complex assembly	K13912//deleted in malignant brain tumors 1 protein
LOC105379752	0.574951	0.0223354	0.0415725	105379752	NA	NA	NA	K10728//topoisomerase (DNA) II binding protein 1
NA	0.574491	1.09e-34	2.81e-33	BGI_novel_G001253	GO:0016020//membrane;GO:0016021//integral component of membrane	NA	GO:0006915//apoptotic process	K10743//ribonuclease H2 subunit A [EC:3.1.26.4]
LOC101929796	0.57417	5.67e-05	0.000192944	101929796	NA	NA	NA	K20994//Notch 2
LOC107987364	0.571314	0.00812867	0.0173629	107987364	NA	NA	NA	NA
EPN2	0.571159	0.0201437	0.0381147	22905	GO:0005654//nucleoplasm;GO:0005794//Golgi apparatus;GO:0030128//clathrin coat of endocytic vesicle	GO:0008289//lipid binding;GO:0005515//protein binding	GO:0006897//endocytosis;GO:0001701//in utero embryonic development;GO:0007219//Notch signaling pathway;GO:0048568//embryonic organ development	K12471//epsin
NA	0.567099	9.15e-14	8.11e-13	BGI_novel_G001586	NA	NA	NA	K15464//BCL2/adenovirus E1B 19 kDa protein-interacting protein 3
LOC107987260	0.561143	1.13e-06	4.88e-06	107987260	NA	NA	NA	NA
FBXL22	0.555507	0.017636	0.0341022	283807	GO:0030018//Z disc;GO:0019005//SCF ubiquitin ligase complex	GO:0061630//ubiquitin protein ligase activity	GO:0016567//protein ubiquitination	K10288//F-box and leucine-rich repeat protein 22
NA	0.550446	8.45e-06	3.27e-05	BGI_novel_G000064	GO:0005856//cytoskeleton;GO:0005874//microtubule;GO:0005737//cytoplasm	GO:0051087//chaperone binding	GO:0006457//protein folding;GO:0048936//peripheral nervous system neuron axonogenesis;GO:0000226//microtubule cytoskeleton organization;GO:0009791//post-embryonic development;GO:0014889//muscle atrophy;GO:0007052//mitotic spindle organization;GO:0048589//developmental growth;GO:0008344//adult locomotory behavior;GO:0007023//post-chaperonin tubulin folding pathway	K21768//tubulin-specific chaperone E
NCR3LG1	0.54974	1.4e-95	1.41e-93	374383	GO:0019028//viral capsid;GO:0016021//integral component of membrane;GO:0005886//plasma membrane	GO:0005198//structural molecule activity	NA	K16349//natural cytotoxicity triggering receptor 3 ligand 1
HELB	0.546709	4.53e-05	0.000156929	92797	GO:0035861//site of double-strand break;GO:0005634//nucleus;GO:0005681//spliceosomal complex;GO:0005658//alpha DNA polymerase:primase complex;GO:0005662//DNA replication factor A complex;GO:0005737//cytoplasm	GO:0003723//RNA binding;GO:0004004//ATP-dependent RNA helicase activity;GO:0005524//ATP binding;GO:0017116//single-stranded DNA-dependent ATP-dependent DNA helicase activity;GO:0043141//ATP-dependent 5'-3' DNA helicase activity	GO:0006396//RNA processing;GO:1903775//regulation of DNA double-strand break processing;GO:2000042//negative regulation of double-strand break repair via homologous recombination;GO:0006269//DNA replication, synthesis of RNA primer;GO:0006281//DNA repair;GO:0006260//DNA replication;GO:0006974//cellular response to DNA damage stimulus	K15254//DNA helicase B [EC:3.6.4.12]
NEK5	0.546403	0.0248282	0.0453151	341676	NA	GO:0046872//metal ion binding;GO:0004674//protein serine/threonine kinase activity;GO:0005524//ATP binding	NA	K08857//NIMA (never in mitosis gene a)-related kinase 1/4/5 [EC:2.7.11.1]
NA	0.544259	6.83e-38	1.87e-36	BGI_novel_G001023	GO:0000793//condensed chromosome;GO:0005615//extracellular space;GO:0005634//nucleus;GO:0005793//endoplasmic reticulum-Golgi intermediate compartment;GO:0000790//nuclear chromatin;GO:0043005//neuron projection;GO:0005623//cell;GO:0005769//early endosome	GO:0003677//DNA binding;GO:0000405//bubble DNA binding;GO:0005125//cytokine activity;GO:0030295//protein kinase activator activity;GO:0044378//non-sequence-specific DNA binding, bending;GO:0003725//double-stranded RNA binding;GO:0003690//double-stranded DNA binding;GO:0097100//supercoiled DNA binding;GO:0008301//DNA binding, bending;GO:0010858//calcium-dependent protein kinase regulator activity;…	GO:2000426//negative regulation of apoptotic cell clearance;GO:0032392//DNA geometric change;GO:0032760//positive regulation of tumor necrosis factor production;GO:0006914//autophagy;GO:1901224//positive regulation of NIK/NF-kappaB signaling;GO:0001935//endothelial cell proliferation;GO:0050718//positive regulation of interleukin-1 beta secretion;GO:0001654//eye development;GO:0006334//nucleosome…	K10802//high mobility group protein B1
TTN	0.542678	6.51e-58	3.16e-56	7273	GO:0070062//extracellular exosome;GO:0005859//muscle myosin complex;GO:0005865//striated muscle thin filament;GO:0030018//Z disc;GO:0031430//M band;GO:0000794//condensed nuclear chromosome;GO:0005829//cytosol;GO:0005576//extracellular region;GO:0031674//I band	GO:0051015//actin filament binding;GO:0005524//ATP binding;GO:0043621//protein self-association;GO:0019901//protein kinase binding;GO:0004713//protein tyrosine kinase activity;GO:0004672//protein kinase activity;GO:0008307//structural constituent of muscle;GO:0005516//calmodulin binding;GO:0051371//muscle alpha-actinin binding;GO:0097493//structural molecule activity conferring elasticity;GO:0002…	GO:0030241//skeletal muscle myosin thick filament assembly;GO:0045859//regulation of protein kinase activity;GO:0030049//muscle filament sliding;GO:0048739//cardiac muscle fiber development;GO:0007512//adult heart development;GO:0030168//platelet activation;GO:0007076//mitotic chromosome condensation;GO:0055008//cardiac muscle tissue morphogenesis;GO:0006941//striated muscle contraction;GO:000257…	K12567//titin [EC:2.7.11.1]
TNFRSF11B	0.540405	0.0297278	0.0527095	4982	GO:0005615//extracellular space;GO:0005887//integral component of plasma membrane;GO:0005578//proteinaceous extracellular matrix	GO:0005125//cytokine activity;GO:0005031//tumor necrosis factor-activated receptor activity	GO:0042493//response to drug;GO:0007165//signal transduction;GO:0042489//negative regulation of odontogenesis of dentin-containing tooth;GO:0032026//response to magnesium ion;GO:0043627//response to estrogen;GO:0006915//apoptotic process;GO:0045779//negative regulation of bone resorption;GO:0030198//extracellular matrix organization;GO:0046685//response to arsenic-containing substance;GO:0007584/…	K05148//tumor necrosis factor receptor superfamily member 11B
TBC1D4	0.540131	0.0192545	0.0367053	9882	GO:0070062//extracellular exosome;GO:0012505//endomembrane system;GO:0005829//cytosol;GO:0005622//intracellular;GO:0030659//cytoplasmic vesicle membrane	GO:0017137//Rab GTPase binding;GO:0005096//GTPase activator activity	GO:0006886//intracellular protein transport;GO:0032869//cellular response to insulin stimulus;GO:0090630//activation of GTPase activity;GO:0031339//negative regulation of vesicle fusion;GO:0031338//regulation of vesicle fusion;GO:0016192//vesicle-mediated transport;GO:0061024//membrane organization	K17902//TBC1 domain family member 4
NBPF10	0.537579	2.13e-56	9.93e-55	100132406	NA	NA	NA	K16549//myomegalin
TMPPE	0.536729	0.000967201	0.00257299	643853	GO:0016021//integral component of membrane	GO:0046872//metal ion binding;GO:0016787//hydrolase activity	NA	K12309//beta-galactosidase [EC:3.2.1.23]
NA	0.530813	3.79e-15	3.71e-14	BGI_novel_G000507	GO:0005743//mitochondrial inner membrane;GO:0032592//integral component of mitochondrial membrane	GO:0005524//ATP binding;GO:0042626//ATPase activity, coupled to transmembrane movement of substances;GO:0042803//protein homodimerization activity;GO:0005215//transporter activity	GO:0006810//transport	K05657//ATP-binding cassette, subfamily B (MDR/TAP), member 10
LRRK2	0.528632	1.54e-08	8.45e-08	120892	GO:0099400//caveola neck;GO:0030424//axon;GO:0044754//autolysosome;GO:0044753//amphisome	GO:0003779//actin binding;GO:0030276//clathrin binding;GO:0005524//ATP binding;GO:0005525//GTP binding;GO:0034211//GTP-dependent protein kinase activity;GO:1904713//beta-catenin destruction complex binding	GO:1903351//cellular response to dopamine;GO:0000187//activation of MAPK activity;GO:0034613//cellular protein localization;GO:0006468//protein phosphorylation;GO:0019722//calcium-mediated signaling;GO:0006914//autophagy;GO:0046777//protein autophosphorylation;GO:0000186//activation of MAPKK activity	K08844//leucine-rich repeat kinase 2 [EC:2.7.11.1]
ATP7A	0.527284	5.82e-10	3.72e-09	538	GO:0016323//basolateral plasma membrane;GO:0005783//endoplasmic reticulum;GO:0030140//trans-Golgi network transport vesicle;GO:0005770//late endosome;GO:0031526//brush border membrane;GO:0005802//trans-Golgi network;GO:0043005//neuron projection;GO:0043025//neuronal cell body;GO:0048471//perinuclear region of cytoplasm;GO:0030141//secretory granule;GO:0005887//integral component of plasma membran…	GO:0004008//copper-exporting ATPase activity;GO:0005524//ATP binding;GO:0016532//superoxide dismutase copper chaperone activity;GO:0032767//copper-dependent protein binding	GO:0051542//elastin biosynthetic process;GO:0030199//collagen fibril organization;GO:0001568//blood vessel development;GO:0010273//detoxification of copper ion;GO:0051216//cartilage development;GO:0048251//elastic fiber assembly;GO:0002082//regulation of oxidative phosphorylation;GO:0018205//peptidyl-lysine modification;GO:0019430//removal of superoxide radicals;GO:0010041//response to iron(III) …	K17686//Cu+-exporting ATPase [EC:3.6.3.54]
MYCBP2	0.522252	1.92e-172	6.3e-170	23077	GO:0016020//membrane	GO:0008270//zinc ion binding;GO:0016874//ligase activity	NA	K10693//E3 ubiquitin-protein ligase MYCBP2 [EC:2.3.2.27]
ZNF836	0.514234	0.00593893	0.0131815	162962	GO:0005634//nucleus	GO:0003677//DNA binding;GO:0046872//metal ion binding;GO:0003700//DNA binding transcription factor activity	GO:0006355//regulation of transcription, DNA-templated	K09228//KRAB domain-containing zinc finger protein
LOC105375907	0.513233	0.0284465	0.0508163	105375907	NA	NA	NA	K02927//large subunit ribosomal protein L40e;K17985//activating molecule in BECN1-regulated autophagy protein 1;K15696//RING finger protein 113B
ASXL2	0.512072	2.86e-70	1.8e-68	55252	GO:0005654//nucleoplasm	GO:0046872//metal ion binding;GO:0003677//DNA binding;GO:0042975//peroxisome proliferator activated receptor binding	GO:0045944//positive regulation of transcription from RNA polymerase II promoter;GO:0016579//protein deubiquitination;GO:0045600//positive regulation of fat cell differentiation;GO:0006351//transcription, DNA-templated;GO:0035360//positive regulation of peroxisome proliferator activated receptor signaling pathway	K11471//additional sex combs-like protein
UTRN	0.509466	1.38e-59	7.01e-58	7402	GO:0070062//extracellular exosome;GO:0005856//cytoskeleton;GO:0005654//nucleoplasm;GO:0031594//neuromuscular junction;GO:0030054//cell junction;GO:0005737//cytoplasm;GO:0030426//growth cone;GO:0030864//cortical actin cytoskeleton;GO:0042383//sarcolemma;GO:0016010//dystrophin-associated glycoprotein complex;GO:0031527//filopodium membrane;GO:0045211//postsynaptic membrane;GO:0070938//contractile r…	GO:0051015//actin filament binding;GO:0003779//actin binding;GO:0005178//integrin binding;GO:0008270//zinc ion binding;GO:0017166//vinculin binding;GO:0019901//protein kinase binding	GO:0001954//positive regulation of cell-matrix adhesion;GO:2000649//regulation of sodium ion transmembrane transporter activity;GO:0006936//muscle contraction;GO:0007517//muscle organ development	K10366//dystrophin
SLC25A51	0.505783	0.00277981	0.00668007	92014	GO:0005743//mitochondrial inner membrane;GO:0016021//integral component of membrane	GO:0003735//structural constituent of ribosome	GO:0006810//transport	K15110//solute carrier family 25 (mitochondrial 2-oxodicarboxylate transporter), member 21
TTC30A	0.505501	0.00714439	0.0155093	92104	GO:0005929//cilium;GO:0030992//intraciliary transport particle B	NA	GO:0030030//cell projection organization	K19683//tetratricopeptide repeat protein 30
TTC28	0.503235	0.0143456	0.0284226	23331	GO:0000922//spindle pole;GO:0005813//centrosome;GO:0005737//cytoplasm;GO:0030496//midbody	GO:0019900//kinase binding	GO:0007346//regulation of mitotic cell cycle;GO:0051301//cell division;GO:0007049//cell cycle	K15837//G-protein signaling modulator 2
NA	0.50228	0.00297182	0.00708821	BGI_novel_G000050	NA	NA	GO:0007165//signal transduction	K20635//Rho GTPase-activating protein 11
ANKRD50	0.49954	3.11e-08	1.64e-07	57182	GO:0005768//endosome	GO:0005515//protein binding	NA	K15502//serine/threonine-protein phosphatase 6 regulatory ankyrin repeat subunit A
LOC105369140	0.498601	0.000506763	0.00143988	105369140	NA	NA	NA	K16549//myomegalin
ACACA	0.497935	2.02e-53	8.72e-52	31	GO:0070062//extracellular exosome;GO:0005730//nucleolus;GO:0005829//cytosol;GO:0001650//fibrillar center;GO:0015629//actin cytoskeleton;GO:0005739//mitochondrion	GO:0003989//acetyl-CoA carboxylase activity;GO:0046872//metal ion binding;GO:0004075//biotin carboxylase activity;GO:0005515//protein binding;GO:0005524//ATP binding;GO:0042802//identical protein binding	GO:0046949//fatty-acyl-CoA biosynthetic process;GO:0044268//multicellular organismal protein metabolic process;GO:0045540//regulation of cholesterol biosynthetic process;GO:0006768//biotin metabolic process;GO:2001295//malonyl-CoA biosynthetic process;GO:0006112//energy reserve metabolic process;GO:0006084//acetyl-CoA metabolic process;GO:0035338//long-chain fatty-acyl-CoA biosynthetic process;GO…	K11262//acetyl-CoA carboxylase / biotin carboxylase 1 [EC:6.4.1.2 6.3.4.14]
MORN3	0.496948	0.0453345	0.075047	283385	GO:0005634//nucleus	GO:0005515//protein binding	NA	K19755//radial spoke head protein 1;K04575//amyotrophic lateral sclerosis 2 protein
NA	0.496691	0.0162749	0.031828	BGI_novel_G000216	NA	NA	NA	K07766//diphosphoinositol-polyphosphate diphosphatase [EC:3.6.1.52]
CORO7-PAM16	0.495949	0.0284646	0.0508354	100529144	GO:0005829//cytosol;GO:0005794//Golgi apparatus;GO:0016021//integral component of membrane;GO:0005802//trans-Golgi network;GO:0000139//Golgi membrane	GO:0003779//actin binding	GO:0030036//actin cytoskeleton organization	K18619//coronin-7
LOC653513	0.493753	0.000123038	0.000396868	653513	GO:0005815//microtubule organizing center;GO:0005634//nucleus;GO:0005794//Golgi apparatus;GO:0005813//centrosome;GO:0030016//myofibril;GO:0005737//cytoplasm	GO:0003779//actin binding;GO:0019899//enzyme binding	GO:0043623//cellular protein complex assembly	K16549//myomegalin
XRN1	0.493337	2.57e-45	9.11e-44	54464	GO:0016020//membrane;GO:0030425//dendrite;GO:0005634//nucleus;GO:0045111//intermediate filament cytoskeleton;GO:0000932//P-body;GO:0043025//neuronal cell body;GO:0005794//Golgi apparatus;GO:0005829//cytosol;GO:0005886//plasma membrane;GO:0045202//synapse	GO:0003677//DNA binding;GO:0003723//RNA binding;GO:0004534//5'-3' exoribonuclease activity;GO:0002151//G-quadruplex RNA binding;GO:0004527//exonuclease activity;GO:0005515//protein binding;GO:0051880//G-quadruplex DNA binding;GO:0070034//telomerase RNA binding	GO:0043928//exonucleolytic nuclear-transcribed mRNA catabolic process involved in deadenylation-dependent decay;GO:0071409//cellular response to cycloheximide;GO:0016075//rRNA catabolic process;GO:0071028//nuclear mRNA surveillance;GO:1905795//cellular response to puromycin;GO:0010467//gene expression;GO:0033574//response to testosterone;GO:0071044//histone mRNA catabolic process;GO:0017148//nega…	K12618//5'-3' exoribonuclease 1 [EC:3.1.13.-]
ITPR2	0.493314	3.59e-137	7.58e-135	3709	GO:0031095//platelet dense tubular network membrane;GO:0005938//cell cortex;GO:0016021//integral component of membrane;GO:0005886//plasma membrane;GO:0033017//sarcoplasmic reticulum membrane;GO:0043235//receptor complex	GO:0005220//inositol 1,4,5-trisphosphate-sensitive calcium-release channel activity;GO:0035091//phosphatidylinositol binding	GO:0071361//cellular response to ethanol;GO:0048011//neurotrophin TRK receptor signaling pathway;GO:0030168//platelet activation;GO:0071320//cellular response to cAMP;GO:0001666//response to hypoxia;GO:0044281//small molecule metabolic process;GO:0050796//regulation of insulin secretion;GO:0006112//energy reserve metabolic process;GO:0007173//epidermal growth factor receptor signaling pathway;GO:…	K04959//inositol 1,4,5-triphosphate receptor type 2
LRBA	0.492999	5.64e-57	2.7e-55	987	GO:0005783//endoplasmic reticulum;GO:0005794//Golgi apparatus;GO:0016021//integral component of membrane;GO:0005764//lysosome;GO:0005886//plasma membrane	NA	NA	K18953//factor associated with neutral sphingomyelinase activation;K22262//WD repeat and FYVE domain-containing protein 3
BDP1	0.492226	2.4e-39	6.91e-38	55814	GO:0000126//transcription factor TFIIIB complex;GO:0005654//nucleoplasm;GO:0005737//cytoplasm	GO:0001026//TFIIIB-type transcription factor activity;GO:0003677//DNA binding	GO:0006355//regulation of transcription, DNA-templated;GO:0006383//transcription from RNA polymerase III promoter	K15198//transcription factor TFIIIB component B''
PCDHGB5	0.490847	0.00366088	0.00853337	56101	GO:0070062//extracellular exosome;GO:0016021//integral component of membrane;GO:0005886//plasma membrane	GO:0005509//calcium ion binding	GO:0007156//homophilic cell adhesion via plasma membrane adhesion molecules	K16496//protocadherin gamma subfamily B
NA	0.489459	0.000168766	0.0005303	BGI_novel_G001349	NA	NA	NA	NA
ZBTB26	0.487732	1.3e-08	7.23e-08	57684	GO:0005634//nucleus	GO:0003677//DNA binding;GO:0046872//metal ion binding;GO:0005515//protein binding	GO:0006355//regulation of transcription, DNA-templated	K10505//zinc finger and BTB domain-containing protein 26
NA	0.486535	0.00162727	0.00412864	BGI_novel_G000043	NA	NA	GO:0007165//signal transduction	K20635//Rho GTPase-activating protein 11
NA	0.484102	6.92e-05	0.00023266	BGI_novel_G000030	NA	NA	NA	K20358//golgin subfamily A member 2
UTP20	0.483172	2.58e-54	1.15e-52	27340	GO:0005654//nucleoplasm;GO:0030686//90S preribosome;GO:0032040//small-subunit processome;GO:0005730//nucleolus;GO:0030688//preribosome, small subunit precursor;GO:0005737//cytoplasm;GO:0005886//plasma membrane	GO:0003723//RNA binding;GO:0005515//protein binding	GO:0000462//maturation of SSU-rRNA from tricistronic rRNA transcript (SSU-rRNA, 5.8S rRNA, LSU-rRNA);GO:0000472//endonucleolytic cleavage to generate mature 5'-end of SSU-rRNA from (SSU-rRNA, 5.8S rRNA, LSU-rRNA);GO:0000447//endonucleolytic cleavage in ITS1 to separate SSU-rRNA from 5.8S rRNA and LSU-rRNA from tricistronic rRNA transcript (SSU-rRNA, 5.8S rRNA, LSU-rRNA);GO:0006364//rRNA processin…	K14772//U3 small nucleolar RNA-associated protein 20
NA	0.481969	3.04e-14	2.81e-13	BGI_novel_G001335	NA	NA	NA	K12812//ATP-dependent RNA helicase UAP56/SUB2 [EC:3.6.4.13]
SMG1	0.481548	3.93e-146	9.36e-144	23049	GO:0005634//nucleus;GO:0005654//nucleoplasm;GO:0005829//cytosol;GO:0005737//cytoplasm	GO:0042162//telomeric DNA binding;GO:0003723//RNA binding;GO:0046872//metal ion binding;GO:0005515//protein binding;GO:0004674//protein serine/threonine kinase activity;GO:0005524//ATP binding;GO:0004672//protein kinase activity	GO:0006406//mRNA export from nucleus;GO:0006281//DNA repair;GO:0006950//response to stress;GO:0000184//nuclear-transcribed mRNA catabolic process, nonsense-mediated decay;GO:0046777//protein autophosphorylation;GO:0046854//phosphatidylinositol phosphorylation;GO:0010467//gene expression;GO:0018105//peptidyl-serine phosphorylation;GO:0032204//regulation of telomere maintenance	K08873//serine/threonine-protein kinase SMG1 [EC:2.7.11.1]
HGF	0.481542	0.00037179	0.00108845	3082	GO:0031093//platelet alpha granule lumen;GO:0016020//membrane;GO:0005615//extracellular space	GO:0004252//serine-type endopeptidase activity;GO:0008083//growth factor activity;GO:0042802//identical protein binding;GO:0046982//protein heterodimerization activity;GO:0042056//chemoattractant activity	GO:0031100//animal organ regeneration;GO:0050731//positive regulation of peptidyl-tyrosine phosphorylation;GO:0043154//negative regulation of cysteine-type endopeptidase activity involved in apoptotic process;GO:0032733//positive regulation of interleukin-10 production;GO:1900744//regulation of p38MAPK cascade;GO:0030335//positive regulation of cell migration;GO:1901299//negative regulation of hy…	K05460//hepatocyte growth factor
EEA1	0.479208	2.33e-44	8.06e-43	8411	GO:0016020//membrane;GO:0070062//extracellular exosome;GO:0005969//serine-pyruvate aminotransferase complex;GO:0044308//axonal spine;GO:0031410//cytoplasmic vesicle;GO:0098793//presynapse;GO:0005737//cytoplasm;GO:0019897//extrinsic component of plasma membrane;GO:0031901//early endosome membrane;GO:0005829//cytosol;GO:0055037//recycling endosome;GO:0005769//early endosome	GO:0046872//metal ion binding;GO:0005545//1-phosphatidylinositol binding;GO:0008270//zinc ion binding;GO:0030742//GTP-dependent protein binding;GO:0005516//calmodulin binding;GO:0042803//protein homodimerization activity;GO:0003676//nucleic acid binding	GO:0045022//early endosome to late endosome transport;GO:0006906//vesicle fusion;GO:0039694//viral RNA genome replication;GO:0006897//endocytosis;GO:0016189//synaptic vesicle to endosome fusion	K12478//early endosome antigen 1
VPS13C	0.477565	2.13e-81	1.62e-79	54832	GO:0070062//extracellular exosome;GO:0019898//extrinsic component of membrane;GO:0005829//cytosol;GO:0005741//mitochondrial outer membrane;GO:0005737//cytoplasm	NA	GO:1905090//negative regulation of parkin-mediated stimulation of mitophagy in response to mitochondrial depolarization;GO:0006895//Golgi to endosome transport;GO:0007005//mitochondrion organization	K19525//vacuolar protein sorting-associated protein 13A/C
CFAP69	0.477395	0.0154665	0.0304065	79846	NA	NA	NA	K15691//E3 ubiquitin-protein ligase RFWD3 [EC:2.3.2.27];K01277//dipeptidyl-peptidase III [EC:3.4.14.4];K04460//serine/threonine-protein phosphatase 5 [EC:3.1.3.16]
CHD9	0.47638	7.03e-45	2.46e-43	80205	GO:0005654//nucleoplasm;GO:0005634//nucleus;GO:0005737//cytoplasm;GO:0005886//plasma membrane	GO:0003677//DNA binding;GO:0016817//hydrolase activity, acting on acid anhydrides;GO:0005515//protein binding;GO:0005524//ATP binding;GO:0004386//helicase activity	GO:0044255//cellular lipid metabolic process;GO:0006355//regulation of transcription, DNA-templated;GO:0044281//small molecule metabolic process	K14438//chromodomain-helicase-DNA-binding protein 9 [EC:3.6.4.12]
NHLRC2	0.476107	9.99e-22	1.47e-20	374354	NA	GO:0005515//protein binding	NA	K12035//tripartite motif-containing protein 71 [EC:2.3.2.27]
TCEA3	0.475889	0.00707482	0.0153821	6920	GO:0005634//nucleus	GO:0003677//DNA binding;GO:0003746//translation elongation factor activity;GO:0008270//zinc ion binding	GO:0032784//regulation of DNA-templated transcription, elongation;GO:0006357//regulation of transcription from RNA polymerase II promoter;GO:0006414//translational elongation	K03145//transcription elongation factor S-II
CAPS2	0.475036	0.0107809	0.022181	84698	GO:0005654//nucleoplasm;GO:0005829//cytosol;GO:0030054//cell junction;GO:0042734//presynaptic membrane;GO:0030659//cytoplasmic vesicle membrane;GO:0045211//postsynaptic membrane	GO:0008289//lipid binding;GO:0005432//calcium:sodium antiporter activity;GO:0005509//calcium ion binding	GO:0045921//positive regulation of exocytosis;GO:0015031//protein transport;GO:0055074//calcium ion homeostasis;GO:0016082//synaptic vesicle priming	NA
BIRC6	0.474861	5.33e-116	7.84e-114	57448	GO:0016020//membrane;GO:0043231//intracellular membrane-bounded organelle;GO:0005768//endosome;GO:0000922//spindle pole;GO:0005815//microtubule organizing center;GO:0005794//Golgi apparatus;GO:0005802//trans-Golgi network;GO:0030496//midbody	GO:0061631//ubiquitin conjugating enzyme activity;GO:0004869//cysteine-type endopeptidase inhibitor activity;GO:0004842//ubiquitin-protein transferase activity	GO:0042127//regulation of cell proliferation;GO:0016567//protein ubiquitination;GO:0006468//protein phosphorylation;GO:0043066//negative regulation of apoptotic process;GO:0006915//apoptotic process;GO:0060711//labyrinthine layer development;GO:2001237//negative regulation of extrinsic apoptotic signaling pathway;GO:0060712//spongiotrophoblast layer development;GO:0051301//cell division;GO:003246…	K10586//baculoviral IAP repeat-containing protein 6 (apollon) [EC:2.3.2.23]
NA	0.474816	1.57e-27	3.08e-26	BGI_novel_G000692	NA	NA	NA	K11262//acetyl-CoA carboxylase / biotin carboxylase 1 [EC:6.4.1.2 6.3.4.14]
NA	0.474584	3.94e-05	0.000138346	BGI_novel_G001174	GO:0030018//Z disc;GO:0005730//nucleolus;GO:0055120//striated muscle dense body;GO:0015030//Cajal body;GO:0071013//catalytic step 2 spliceosome	GO:0051015//actin filament binding;GO:0003723//RNA binding	GO:0000398//mRNA splicing, via spliceosome;GO:0007517//muscle organ development;GO:0006364//rRNA processing	K13122//protein FRG1
CCDC169	0.47301	0.000744606	0.00203354	728591	NA	NA	NA	NA
BRCA2	0.472908	9.78e-71	6.18e-69	675	GO:0005634//nucleus;GO:0005654//nucleoplasm;GO:0000784//nuclear chromosome, telomeric region;GO:0033593//BRCA2-MAGE-D1 complex;GO:0005813//centrosome;GO:0000800//lateral element;GO:0030141//secretory granule;GO:0005829//cytosol;GO:0043234//protein complex;GO:0016021//integral component of membrane	GO:0002020//protease binding;GO:0003697//single-stranded DNA binding;GO:0043015//gamma-tubulin binding;GO:0008022//protein C-terminus binding;GO:0042802//identical protein binding;GO:0010485//H4 histone acetyltransferase activity;GO:0010484//H3 histone acetyltransferase activity	GO:0070200//establishment of protein localization to telomere;GO:0007141//male meiosis I;GO:0051298//centrosome duplication;GO:0007283//spermatogenesis;GO:0007420//brain development;GO:0010332//response to gamma radiation;GO:0045893//positive regulation of transcription, DNA-templated;GO:0006289//nucleotide-excision repair;GO:0010225//response to UV-C;GO:0006302//double-strand break repair;GO:004…	K08775//breast cancer 2 susceptibility protein
GTF2H2C	0.470652	8.46e-12	6.46e-11	728340	GO:0000439//core TFIIH complex	GO:0005515//protein binding;GO:0008270//zinc ion binding	GO:0006355//regulation of transcription, DNA-templated;GO:0006289//nucleotide-excision repair	K03142//transcription initiation factor TFIIH subunit 2
CMPK2	0.468884	0.0217345	0.0406299	129607	GO:0005654//nucleoplasm;GO:0005829//cytosol;GO:0005739//mitochondrion	GO:0004798//thymidylate kinase activity;GO:0005524//ATP binding;GO:0033862//UMP kinase activity;GO:0004127//cytidylate kinase activity;GO:0004550//nucleoside diphosphate kinase activity	GO:0006233//dTDP biosynthetic process;GO:0071222//cellular response to lipopolysaccharide;GO:0006227//dUDP biosynthetic process	K13809//UMP-CMP kinase 2, mitochondrial [EC:2.7.4.14]
TEC	0.468437	2.46e-06	1.02e-05	7006	GO:0005856//cytoskeleton;GO:0005654//nucleoplasm;GO:0005667//transcription factor complex;GO:0005829//cytosol;GO:0031234//extrinsic component of cytoplasmic side of plasma membrane;GO:0042629//mast cell granule	GO:0003707//steroid hormone receptor activity;GO:0000978//RNA polymerase II proximal promoter sequence-specific DNA binding;GO:0001223//transcription coactivator binding;GO:0001046//core promoter sequence-specific DNA binding;GO:0004715//non-membrane spanning protein tyrosine kinase activity;GO:0005524//ATP binding;GO:0001077//transcriptional activator activity, RNA polymerase II proximal promote…	GO:0031100//animal organ regeneration;GO:0060005//vestibular reflex;GO:0033554//cellular response to stress;GO:0021766//hippocampus development;GO:0048752//semicircular canal morphogenesis;GO:0010543//regulation of platelet activation;GO:0001707//mesoderm formation;GO:0007229//integrin-mediated signaling pathway;GO:2000108//positive regulation of leukocyte apoptotic process;GO:0007411//axon guida…	K07364//tyrosine-protein kinase Tec [EC:2.7.10.2]
CRACR2A	0.468222	7.79e-26	1.4e-24	84766	GO:0016020//membrane;GO:0005730//nucleolus;GO:0005794//Golgi apparatus;GO:0035580//specific granule lumen;GO:0005576//extracellular region;GO:0005737//cytoplasm	GO:0005515//protein binding;GO:0005509//calcium ion binding	GO:0043312//neutrophil degranulation;GO:0002115//store-operated calcium entry;GO:0032237//activation of store-operated calcium channel activity;GO:0051928//positive regulation of calcium ion transport;GO:0002250//adaptive immune response	K17199//Ras and EF-hand domain-containing protein
VPS13A	0.466482	2.41e-83	1.94e-81	23230	GO:0005829//cytosol;GO:0019898//extrinsic component of membrane;GO:0031045//dense core granule	GO:0005515//protein binding	GO:0007399//nervous system development;GO:0007626//locomotory behavior;GO:0035176//social behavior;GO:0006895//Golgi to endosome transport;GO:0006914//autophagy;GO:0008219//cell death;GO:0015031//protein transport	K19525//vacuolar protein sorting-associated protein 13A/C
GOLGA8R	0.461819	0.021228	0.039836	101059918	GO:0005794//Golgi apparatus	GO:0005515//protein binding	NA	K20358//golgin subfamily A member 2
NA	0.459876	7.75e-47	2.83e-45	BGI_novel_G000728	GO:0016020//membrane;GO:0030424//axon;GO:0070062//extracellular exosome;GO:0005634//nucleus;GO:0005925//focal adhesion;GO:0042470//melanosome;GO:0005737//cytoplasm;GO:0005829//cytosol;GO:0090724//central region of growth cone;GO:0005739//mitochondrion;GO:0005886//plasma membrane;GO:0005871//kinesin complex;GO:0030659//cytoplasmic vesicle membrane	GO:0003723//RNA binding;GO:0031625//ubiquitin protein ligase binding;GO:0046982//protein heterodimerization activity;GO:0050815//phosphoserine residue binding;GO:0005246//calcium channel regulator activity;GO:0051219//phosphoprotein binding;GO:0015459//potassium channel regulator activity;GO:0042826//histone deacetylase binding;GO:0042802//identical protein binding;GO:0017112//Rab guanyl-nucleoti…	GO:0043154//negative regulation of cysteine-type endopeptidase activity involved in apoptotic process;GO:0086013//membrane repolarization during cardiac muscle cell action potential;GO:0003064//regulation of heart rate by hormone;GO:0035329//hippo signaling;GO:0021766//hippocampus development;GO:0035556//intracellular signal transduction;GO:0051480//regulation of cytosolic calcium ion concentrati…	K06630//14-3-3 protein epsilon
VPS13B	0.459816	3.45e-36	9.27e-35	157680	NA	NA	GO:0015031//protein transport	K19526//vacuolar protein sorting-associated protein 13B
IL1B	0.456114	0.0060664	0.0134218	3553	GO:0070062//extracellular exosome;GO:0005615//extracellular space;GO:0030141//secretory granule;GO:0005829//cytosol;GO:0005764//lysosome;GO:0005776//autophagosome	GO:0005125//cytokine activity;GO:0019904//protein domain specific binding;GO:0005149//interleukin-1 receptor binding	GO:0046330//positive regulation of JNK cascade;GO:0035690//cellular response to drug;GO:0071260//cellular response to mechanical stimulus;GO:0043407//negative regulation of MAP kinase activity;GO:0042102//positive regulation of T cell proliferation;GO:0043491//protein kinase B signaling;GO:0032308//positive regulation of prostaglandin secretion;GO:0033129//positive regulation of histone phosphory…	K04519//interleukin 1 beta
NA	0.454813	0.0167572	0.0326115	BGI_novel_G000531	NA	NA	NA	K10595//E3 ubiquitin-protein ligase HERC2 [EC:2.3.2.26]
ALMS1	0.453778	1.43e-33	3.56e-32	7840	GO:0005814//centriole;GO:0036064//ciliary basal body;GO:0005929//cilium;GO:0005634//nucleus;GO:0000922//spindle pole;GO:0005829//cytosol;GO:0005813//centrosome	GO:0051393//alpha-actinin binding	GO:0030728//ovulation;GO:0042593//glucose homeostasis;GO:0097711//ciliary basal body-plasma membrane docking;GO:0042632//cholesterol homeostasis;GO:0040015//negative regulation of multicellular organism growth;GO:0051492//regulation of stress fiber assembly;GO:0016197//endosomal transport;GO:0050673//epithelial cell proliferation;GO:0046548//retinal rod cell development;GO:0045598//regulation of …	K16741//alstrom syndrome protein 1
LMBRD2	0.451643	7.4e-48	2.78e-46	92255	GO:0016021//integral component of membrane	NA	NA	NA
LYST	0.451509	1.66e-74	1.15e-72	1130	GO:0015630//microtubule cytoskeleton;GO:0005737//cytoplasm	GO:0005515//protein binding	GO:0007596//blood coagulation;GO:0032510//endosome to lysosome transport via multivesicular body sorting pathway;GO:0042742//defense response to bacterium;GO:0002456//T cell mediated immunity;GO:0002446//neutrophil mediated immunity;GO:0033364//mast cell secretory granule organization;GO:0032816//positive regulation of natural killer cell activation;GO:0007017//microtubule-based process;GO:000704…	K18953//factor associated with neutral sphingomyelinase activation;K22262//WD repeat and FYVE domain-containing protein 3;K05760//paxillin
ATR	0.449487	1.15e-30	2.54e-29	545	GO:0010008//endosome membrane;GO:0070062//extracellular exosome;GO:0000784//nuclear chromosome, telomeric region;GO:0005615//extracellular space;GO:0005783//endoplasmic reticulum;GO:0016605//PML body;GO:0031258//lamellipodium membrane;GO:0009986//cell surface;GO:0005794//Golgi apparatus;GO:0016021//integral component of membrane;GO:0031527//filopodium membrane	GO:0051015//actin filament binding;GO:0003677//DNA binding;GO:0032407//MutSalpha complex binding;GO:0004867//serine-type endopeptidase inhibitor activity;GO:0005524//ATP binding;GO:0032405//MutLalpha complex binding;GO:0046872//metal ion binding;GO:0004674//protein serine/threonine kinase activity;GO:0005518//collagen binding;GO:0004888//transmembrane signaling receptor activity	GO:0031532//actin cytoskeleton reorganization;GO:0043393//regulation of protein binding;GO:0006281//DNA repair;GO:0010951//negative regulation of endopeptidase activity;GO:0034446//substrate adhesion-dependent cell spreading;GO:0000077//DNA damage checkpoint;GO:0022414//reproductive process;GO:0071480//cellular response to gamma radiation;GO:0090399//replicative senescence;GO:0046777//protein aut…	K06640//serine/threonine-protein kinase ATR [EC:2.7.11.1]
REV3L	0.449403	1.98e-40	5.94e-39	5980	GO:0005654//nucleoplasm;GO:0005730//nucleolus;GO:0016035//zeta DNA polymerase complex	GO:0046872//metal ion binding;GO:0003887//DNA-directed DNA polymerase activity;GO:0003677//DNA binding;GO:0008408//3'-5' exonuclease activity;GO:0005515//protein binding;GO:0000166//nucleotide binding;GO:0051539//4 iron, 4 sulfur cluster binding	GO:0019985//translesion synthesis;GO:0006261//DNA-dependent DNA replication;GO:0006297//nucleotide-excision repair, DNA gap filling	K02350//DNA polymerase zeta [EC:2.7.7.7]
SMCR8	0.447909	8.14e-63	4.46e-61	140775	GO:0005654//nucleoplasm	NA	NA	NA
NA	0.44774	0.00816174	0.0174141	BGI_novel_G001368	NA	NA	NA	K01873//valyl-tRNA synthetase [EC:6.1.1.9]
PRKDC	0.447691	0	0	5591	GO:0016020//membrane;GO:0000784//nuclear chromosome, telomeric region;GO:0005654//nucleoplasm;GO:0005958//DNA-dependent protein kinase-DNA ligase 4 complex;GO:0005730//nucleolus;GO:0005667//transcription factor complex;GO:0005829//cytosol	GO:0004677//DNA-dependent protein kinase activity;GO:0005524//ATP binding;GO:0003690//double-stranded DNA binding;GO:0008134//transcription factor binding;GO:0019899//enzyme binding	GO:0002326//B cell lineage commitment;GO:0007507//heart development;GO:0033077//T cell differentiation in thymus;GO:0007420//brain development;GO:0010332//response to gamma radiation;GO:0033152//immunoglobulin V(D)J recombination;GO:0032869//cellular response to insulin stimulus;GO:0043065//positive regulation of apoptotic process;GO:0018105//peptidyl-serine phosphorylation;GO:0002328//pro-B cell…	K06642//DNA-dependent protein kinase catalytic subunit [EC:2.7.11.1]
RSC1A1	0.44748	9.58e-10	6.04e-09	6248	GO:0005654//nucleoplasm;GO:0005794//Golgi apparatus;GO:0030054//cell junction;GO:0005886//plasma membrane	GO:0008200//ion channel inhibitor activity	GO:0051051//negative regulation of transport;GO:0006355//regulation of transcription, DNA-templated;GO:0050892//intestinal absorption	K11885//DNA damage-inducible protein 1
NA	0.446364	3.39e-05	0.000120154	BGI_novel_G000119	NA	GO:0016301//kinase activity	NA	K08873//serine/threonine-protein kinase SMG1 [EC:2.7.11.1]
PUS7L	0.446335	2e-15	2.01e-14	83448	NA	GO:0003723//RNA binding;GO:0005515//protein binding;GO:0009982//pseudouridine synthase activity	GO:0001522//pseudouridine synthesis;GO:0008033//tRNA processing	K06176//tRNA pseudouridine13 synthase [EC:5.4.99.27]
C2orf16	0.444974	0.0073114	0.015835	84226	GO:0070062//extracellular exosome;GO:0005634//nucleus	NA	NA	K19194//AT-rich interactive domain-containing protein 4A;K13167//splicing factor, arginine/serine-rich 15
TUFT1	0.444462	0.0159747	0.0312955	7286	GO:0005576//extracellular region;GO:0005737//cytoplasm	GO:0005515//protein binding;GO:0030345//structural constituent of tooth enamel	GO:0030282//bone mineralization;GO:0042476//odontogenesis	K22031//myocardial zonula adherens protein
CASC5	0.441533	2.41e-62	1.29e-60	57082	GO:0070062//extracellular exosome;GO:0005634//nucleus;GO:0005654//nucleoplasm;GO:0016604//nuclear body;GO:0005829//cytosol;GO:0001669//acrosomal vesicle;GO:0000777//condensed chromosome kinetochore	GO:0005515//protein binding	GO:0071173//spindle assembly checkpoint;GO:0000236//mitotic prometaphase;GO:0008608//attachment of spindle microtubules to kinetochore;GO:0001675//acrosome assembly;GO:0034501//protein localization to kinetochore;GO:0051301//cell division;GO:0007062//sister chromatid cohesion;GO:0010923//negative regulation of phosphatase activity;GO:0034080//CENP-A containing nucleosome assembly	K11542//protein CASC5
AFF2	0.440102	0.000776697	0.00210729	2334	GO:0016607//nuclear speck	GO:0002151//G-quadruplex RNA binding	GO:0006397//mRNA processing;GO:0043484//regulation of RNA splicing;GO:0007420//brain development;GO:0007611//learning or memory	K15194//AF4/FMR2 family member 2
OPN3	0.439031	3.05e-24	5.12e-23	23596	GO:0005654//nucleoplasm;GO:0005887//integral component of plasma membrane;GO:0005829//cytosol;GO:0005968//Rab-protein geranylgeranyltransferase complex;GO:0016021//integral component of membrane;GO:0001750//photoreceptor outer segment	GO:0008020//G-protein coupled photoreceptor activity;GO:0017137//Rab GTPase binding;GO:0005092//GDP-dissociation inhibitor activity;GO:0005096//GTPase activator activity;GO:0009881//photoreceptor activity;GO:0004930//G-protein coupled receptor activity	GO:0043687//post-translational protein modification;GO:0007186//G-protein coupled receptor signaling pathway;GO:0009583//detection of light stimulus;GO:0007601//visual perception;GO:0018344//protein geranylgeranylation;GO:0018298//protein-chromophore linkage;GO:0061024//membrane organization;GO:0042752//regulation of circadian rhythm;GO:0006886//intracellular protein transport;GO:0007602//phototr…	K04256//c-opsin
LOC100996717	0.43891	1.13e-05	4.28e-05	100996717	GO:0005576//extracellular region;GO:0005737//cytoplasm	GO:0005515//protein binding;GO:0005509//calcium ion binding	GO:0030154//cell differentiation;GO:0007275//multicellular organism development;GO:0007219//Notch signaling pathway	K20994//Notch 2
SHPRH	0.438061	1e-32	2.4e-31	257218	GO:0005634//nucleus;GO:0005654//nucleoplasm;GO:0000786//nucleosome	GO:0061630//ubiquitin protein ligase activity;GO:0003677//DNA binding;GO:0005524//ATP binding;GO:0031625//ubiquitin protein ligase binding;GO:0004386//helicase activity;GO:0016874//ligase activity;GO:0004842//ubiquitin-protein transferase activity;GO:0046872//metal ion binding;GO:0008270//zinc ion binding	GO:0006281//DNA repair;GO:0016567//protein ubiquitination;GO:0006334//nucleosome assembly;GO:0006974//cellular response to DNA damage stimulus;GO:0000209//protein polyubiquitination	K15710//E3 ubiquitin-protein ligase SHPRH [EC:3.6.4.- 2.3.2.27]
PLXNC1	0.437535	2.71e-09	1.62e-08	10154	GO:0002116//semaphorin receptor complex;GO:0016020//membrane;GO:0005887//integral component of plasma membrane;GO:0016021//integral component of membrane;GO:0005886//plasma membrane	GO:0017154//semaphorin receptor activity;GO:0005102//receptor binding	GO:0043087//regulation of GTPase activity;GO:0007155//cell adhesion;GO:0007165//signal transduction;GO:0007162//negative regulation of cell adhesion;GO:0050772//positive regulation of axonogenesis;GO:0007411//axon guidance;GO:0008360//regulation of cell shape	K06572//plexin C
CEP350	0.437399	1.26e-65	7.3e-64	9857	GO:0016020//membrane;GO:0005654//nucleoplasm;GO:0005634//nucleus;GO:0042995//cell projection;GO:0005813//centrosome;GO:0005737//cytoplasm;GO:0005814//centriole;GO:0005819//spindle	GO:0008017//microtubule binding	GO:0034453//microtubule anchoring	K16768//centrosomal protein CEP350
TAOK1	0.436409	2.34e-90	2.09e-88	57551	GO:0070062//extracellular exosome;GO:0005829//cytosol;GO:0005737//cytoplasm	GO:0004709//MAP kinase kinase kinase activity;GO:0005515//protein binding;GO:0004674//protein serine/threonine kinase activity;GO:0005524//ATP binding;GO:0004672//protein kinase activity;GO:0016301//kinase activity;GO:0004702//signal transducer, downstream of receptor, with serine/threonine kinase activity;GO:0016740//transferase activity	GO:0046330//positive regulation of JNK cascade;GO:0007399//nervous system development;GO:0007346//regulation of mitotic cell cycle;GO:0006281//DNA repair;GO:0031577//spindle checkpoint;GO:0006468//protein phosphorylation;GO:0032874//positive regulation of stress-activated MAPK cascade;GO:0000236//mitotic prometaphase;GO:0006915//apoptotic process;GO:0097194//execution phase of apoptosis;GO:000706…	K04429//thousand and one amino acid protein kinase [EC:2.7.11.1]
NA	0.436034	6.06e-14	5.49e-13	BGI_novel_G000165	GO:0005654//nucleoplasm;GO:0005643//nuclear pore;GO:0031965//nuclear membrane;GO:0000784//nuclear chromosome, telomeric region;GO:0000781//chromosome, telomeric region;GO:0000775//chromosome, centromeric region;GO:0097431//mitotic spindle pole;GO:0000139//Golgi membrane;GO:0000242//pericentriolar material;GO:0005829//cytosol;GO:0005794//Golgi apparatus;GO:0016604//nuclear body	GO:0042393//histone binding;GO:0008270//zinc ion binding;GO:0003950//NAD+ ADP-ribosyltransferase activity	GO:0032210//regulation of telomere maintenance via telomerase;GO:0051973//positive regulation of telomerase activity;GO:0051028//mRNA transport;GO:0032212//positive regulation of telomere maintenance via telomerase;GO:0016579//protein deubiquitination;GO:0015031//protein transport;GO:0000209//protein polyubiquitination;GO:0006471//protein ADP-ribosylation;GO:1904355//positive regulation of telome…	K10799//tankyrase [EC:2.4.2.30]
RIF1	0.434592	4e-121	6.49e-119	55183	GO:0000784//nuclear chromosome, telomeric region;GO:0005654//nucleoplasm;GO:0005815//microtubule organizing center;GO:0001940//male pronucleus;GO:0016363//nuclear matrix;GO:0005737//cytoplasm;GO:0001939//female pronucleus;GO:0005819//spindle;GO:0005576//extracellular region;GO:0005886//plasma membrane	GO:0042974//retinoic acid receptor binding;GO:0005179//hormone activity	GO:0030317//flagellated sperm motility;GO:0009566//fertilization;GO:0006355//regulation of transcription, DNA-templated;GO:0007286//spermatid development;GO:0006915//apoptotic process;GO:0008584//male gonad development;GO:0035264//multicellular organism growth;GO:0019827//stem cell population maintenance;GO:0000239//pachytene;GO:0006974//cellular response to DNA damage stimulus	K11138//telomere-associated protein RIF1
TMED7-TICAM2	0.434506	0.00825202	0.0175862	100302736	GO:0070062//extracellular exosome;GO:0005783//endoplasmic reticulum;GO:0030126//COPI vesicle coat;GO:0031902//late endosome membrane;GO:0033116//endoplasmic reticulum-Golgi intermediate compartment membrane;GO:0000139//Golgi membrane;GO:0031901//early endosome membrane;GO:0030127//COPII vesicle coat;GO:0005794//Golgi apparatus;GO:0016021//integral component of membrane;GO:0005789//endoplasmic ret…	GO:0005515//protein binding;GO:0004871//signal transducer activity;GO:0005543//phospholipid binding	GO:0006810//transport;GO:0007165//signal transduction;GO:0015031//protein transport	K05409//TRIF-related adaptor molecule;K20349//p24 family protein gamma-3
LOC107987070	0.433014	0.0419599	0.0703502	107987070	NA	NA	NA	NA
DYNC2H1	0.432166	0.0136652	0.0272192	79659	GO:0070062//extracellular exosome;GO:0005929//cilium;GO:0005874//microtubule;GO:0097542//ciliary tip;GO:0030286//dynein complex;GO:0005829//cytosol;GO:0005868//cytoplasmic dynein complex;GO:0005794//Golgi apparatus;GO:0031514//motile cilium;GO:0045177//apical part of cell;GO:0005886//plasma membrane;GO:0005930//axoneme	GO:0051959//dynein light intermediate chain binding;GO:0045505//dynein intermediate chain binding;GO:0005524//ATP binding;GO:0003774//motor activity;GO:0003777//microtubule motor activity;GO:0045503//dynein light chain binding;GO:0016887//ATPase activity	GO:0035721//intraciliary retrograde transport;GO:0001539//cilium or flagellum-dependent cell motility;GO:0060271//cilium assembly;GO:0016485//protein processing;GO:0035735//intraciliary transport involved in cilium assembly;GO:0060976//coronary vasculature development;GO:0009953//dorsal/ventral pattern formation;GO:0007018//microtubule-based movement;GO:0008105;GO:0007368//determination of left/r…	K10414//dynein heavy chain 2, cytosolic
IRAK2	0.431436	0.0280278	0.0502045	3656	GO:0010008//endosome membrane;GO:0005634//nucleus;GO:0005829//cytosol;GO:0005886//plasma membrane	GO:0004674//protein serine/threonine kinase activity;GO:0005524//ATP binding;GO:0046982//protein heterodimerization activity;GO:0042803//protein homodimerization activity	GO:0035666//TRIF-dependent toll-like receptor signaling pathway;GO:0070498//interleukin-1-mediated signaling pathway;GO:0034134//toll-like receptor 2 signaling pathway;GO:0001959//regulation of cytokine-mediated signaling pathway;GO:0008063//Toll signaling pathway;GO:0031663//lipopolysaccharide-mediated signaling pathway;GO:0032088//negative regulation of NF-kappaB transcription factor activity;G…	K04731//interleukin-1 receptor-associated kinase 2 [EC:2.7.11.1]
RANBP2	0.43132	1.96e-142	4.56e-140	5903	GO:0031965//nuclear membrane;GO:0005875//microtubule associated complex;GO:0044615//nuclear pore nuclear basket;GO:0005829//cytosol;GO:0005739//mitochondrion;GO:0042405//nuclear inclusion body;GO:0044614//nuclear pore cytoplasmic filaments	GO:0003723//RNA binding;GO:0003755//peptidyl-prolyl cis-trans isomerase activity;GO:0008536//Ran GTPase binding;GO:0008270//zinc ion binding;GO:0016874//ligase activity;GO:0019789//SUMO transferase activity	GO:0006457//protein folding;GO:0016925//protein sumoylation;GO:0055085//transmembrane transport;GO:0000236//mitotic prometaphase;GO:0016032//viral process;GO:0044281//small molecule metabolic process;GO:0051028//mRNA transport;GO:0005975//carbohydrate metabolic process;GO:0010827//regulation of glucose transport;GO:0006606//protein import into nucleus;GO:0019221//cytokine-mediated signaling pathw…	K12172//E3 SUMO-protein ligase RanBP2
ZNF891	0.430342	2.18e-07	1.05e-06	101060200	GO:0005634//nucleus	GO:0003677//DNA binding;GO:0046872//metal ion binding	GO:0006355//regulation of transcription, DNA-templated	K09228//KRAB domain-containing zinc finger protein
LOC400927-CSNK1E	0.429786	2.06e-05	7.53e-05	102800317	GO:0005654//nucleoplasm;GO:0005829//cytosol;GO:0030529//intracellular ribonucleoprotein complex	GO:0004674//protein serine/threonine kinase activity;GO:0005515//protein binding;GO:0005524//ATP binding	GO:0006281//DNA repair;GO:0030178//negative regulation of Wnt signaling pathway;GO:0006468//protein phosphorylation;GO:0034613//cellular protein localization;GO:0000086//G2/M transition of mitotic cell cycle;GO:0032436//positive regulation of proteasomal ubiquitin-dependent protein catabolic process;GO:0090263//positive regulation of canonical Wnt signaling pathway	K08960//casein kinase 1, epsilon [EC:2.7.11.1];K18079//PTEN homologous phosphatase
MTMR9	0.429357	4.45e-09	2.61e-08	66036	GO:0005829//cytosol;GO:0005737//cytoplasm	GO:0005515//protein binding;GO:0030234//enzyme regulator activity;GO:0004438//phosphatidylinositol-3-phosphatase activity;GO:0052629//phosphatidylinositol-3,5-bisphosphate 3-phosphatase activity	GO:0006661//phosphatidylinositol biosynthetic process	K18084//myotubularin-related protein 9
NA	0.429154	0.016127	0.0315664	BGI_novel_G000052	GO:0005829//cytosol	GO:0005096//GTPase activator activity	GO:0007165//signal transduction;GO:0051056//regulation of small GTPase mediated signal transduction	K20635//Rho GTPase-activating protein 11
AKAP11	0.428245	6.52e-54	2.86e-52	11215	GO:0005815//microtubule organizing center;GO:0005730//nucleolus;GO:0043234//protein complex;GO:0005829//cytosol;GO:0005777//peroxisome;GO:0005886//plasma membrane	GO:0032947//protein complex scaffold activity;GO:0051018//protein kinase A binding;GO:0016301//kinase activity;GO:0034236//protein kinase A catalytic subunit binding;GO:0034237//protein kinase A regulatory subunit binding;GO:0008157//protein phosphatase 1 binding	GO:0010738//regulation of protein kinase A signaling;GO:0035556//intracellular signal transduction	K16527//A-kinase anchor protein 11
RBM14-RBM4	0.427434	0.0240285	0.0442162	100526737	GO:0005730//nucleolus;GO:0005667//transcription factor complex;GO:0016592//mediator complex;GO:0030529//intracellular ribonucleoprotein complex	GO:0000166//nucleotide binding;GO:0001104//RNA polymerase II transcription cofactor activity;GO:0030674//protein binding, bridging;GO:0030374//ligand-dependent nuclear receptor transcription coactivator activity	GO:0030520//intracellular estrogen receptor signaling pathway;GO:0006281//DNA repair;GO:0006260//DNA replication;GO:0042921//glucocorticoid receptor signaling pathway;GO:0045944//positive regulation of transcription from RNA polymerase II promoter;GO:0009725//response to hormone;GO:0016575//histone deacetylation;GO:0006310//DNA recombination	K13187//RNA-binding protein 4;K13189//RNA-binding protein 14
IQGAP1	0.427128	2.22e-184	8.85e-182	8826	GO:0030424//axon;GO:0070062//extracellular exosome;GO:0005874//microtubule;GO:0005925//focal adhesion;GO:0036057//slit diaphragm;GO:0030496//midbody;GO:0001726//ruffle;GO:0005884//actin filament;GO:0030426//growth cone;GO:0005829//cytosol;GO:0043234//protein complex;GO:0031234//extrinsic component of cytoplasmic side of plasma membrane;GO:0016328//lateral plasma membrane;GO:0036464//cytoplasmic r…	GO:0048365//Rac GTPase binding;GO:0019903//protein phosphatase binding;GO:0043539//protein serine/threonine kinase activator activity;GO:0019901//protein kinase binding;GO:0005547//phosphatidylinositol-3,4,5-trisphosphate binding;GO:0044548//S100 protein binding;GO:0019904//protein domain specific binding;GO:0005095//GTPase inhibitor activity;GO:0005509//calcium ion binding;GO:0005516//calmodulin…	GO:0035305//negative regulation of dephosphorylation;GO:0043547//positive regulation of GTPase activity;GO:0050796//regulation of insulin secretion;GO:0001817//regulation of cytokine production;GO:0071277//cellular response to calcium ion;GO:0072015//glomerular visceral epithelial cell development;GO:0007264//small GTPase mediated signal transduction;GO:0006112//energy reserve metabolic process;G…	K16848//Ras GTPase-activating-like protein IQGAP1
AKAP9	0.427118	1.23e-67	7.43e-66	10142	GO:0005795//Golgi stack;GO:0005829//cytosol;GO:0005813//centrosome;GO:0005801//cis-Golgi network;GO:0008076//voltage-gated potassium channel complex	GO:0003677//DNA binding;GO:0032947//protein complex scaffold activity;GO:0015459//potassium channel regulator activity;GO:0016301//kinase activity;GO:0005102//receptor binding;GO:0034237//protein kinase A regulatory subunit binding;GO:0044325//ion channel binding;GO:0005088//Ras guanyl-nucleotide exchange factor activity	GO:0006810//transport;GO:0007165//signal transduction;GO:0007268//chemical synaptic transmission;GO:0000086//G2/M transition of mitotic cell cycle	K16551//A-kinase anchor protein 9
DMXL1	0.425314	3.85e-40	1.15e-38	1657	GO:0043291//RAVE complex	NA	GO:0070072//vacuolar proton-transporting V-type ATPase complex assembly;GO:0007035//vacuolar acidification	K12602//WD repeat-containing protein 61;K07972//guanine nucleotide-binding protein subunit beta, other;K16482//centriolar protein POC1;K05212//glutamate receptor ionotropic, NMDA 2D;K14963//COMPASS component SWD3;K14555//U3 small nucleolar RNA-associated protein 13
AFF4	0.424805	6.22e-40	1.83e-38	27125	GO:0005634//nucleus;GO:0005654//nucleoplasm;GO:0008023//transcription elongation factor complex;GO:0035327//transcriptionally active chromatin;GO:0001650//fibrillar center	GO:0005515//protein binding;GO:0003700//DNA binding transcription factor activity	GO:0006368//transcription elongation from RNA polymerase II promoter;GO:0007286//spermatid development;GO:0006366//transcription from RNA polymerase II promoter	K15185//AF4/FMR2 family member 4
FNIP2	0.424536	0.000752458	0.00205248	57600	GO:0005654//nucleoplasm;GO:0005815//microtubule organizing center;GO:0005730//nucleolus;GO:0005737//cytoplasm;GO:0005886//plasma membrane	GO:0005515//protein binding	GO:0000122//negative regulation of transcription from RNA polymerase II promoter;GO:0008630//intrinsic apoptotic signaling pathway in response to DNA damage;GO:0033138//positive regulation of peptidyl-serine phosphorylation	K20401//folliculin-interacting protein 2
RYBP	0.42436	0.00028912	0.00086268	23429	GO:0005654//nucleoplasm;GO:0031519//PcG protein complex;GO:0005737//cytoplasm	GO:0003677//DNA binding;GO:0003714//transcription corepressor activity;GO:0005515//protein binding;GO:0008270//zinc ion binding	GO:0000122//negative regulation of transcription from RNA polymerase II promoter;GO:0035518//histone H2A monoubiquitination;GO:0007275//multicellular organism development;GO:0006915//apoptotic process	K11469//RING1 and YY1-binding protein
ASPM	0.42397	7.72e-71	4.91e-69	259266	GO:0005634//nucleus;GO:0036449//microtubule minus-end;GO:0072687//meiotic spindle;GO:0005737//cytoplasm;GO:0097431//mitotic spindle pole;GO:0030496//midbody	GO:0005516//calmodulin binding	GO:0090306//spindle assembly involved in meiosis;GO:0048477//oogenesis;GO:0007283//spermatogenesis;GO:0051653//spindle localization;GO:0008584//male gonad development;GO:0051661//maintenance of centrosome location;GO:0007051//spindle organization;GO:0021987//cerebral cortex development;GO:0002052//positive regulation of neuroblast proliferation;GO:0021873//forebrain neuroblast division;GO:0090263…	K16743//abnormal spindle-like microcephaly-associated protein
BCAS3	0.423246	0.000277094	0.000831007	54828	GO:0031252//cell leading edge;GO:0005730//nucleolus;GO:0005881//cytoplasmic microtubule;GO:0045111//intermediate filament cytoskeleton;GO:0035327//transcriptionally active chromatin;GO:0071944//cell periphery	GO:0035257//nuclear hormone receptor binding;GO:0042393//histone binding;GO:0010698//acetyltransferase activator activity;GO:0048487//beta-tubulin binding;GO:0003682//chromatin binding;GO:0008134//transcription factor binding;GO:0035035//histone acetyltransferase binding	NA	NA
AGAP11	0.421668	0.0322004	0.0565113	119385	NA	GO:0046872//metal ion binding;GO:0005096//GTPase activator activity	NA	K12491//Arf-GAP with GTPase, ANK repeat and PH domain-containing protein 1/3;K14569//ribosome biogenesis protein BMS1
DIAPH2	0.421081	4.34e-39	1.24e-37	1730	GO:0043231//intracellular membrane-bounded organelle;GO:0005783//endoplasmic reticulum;GO:0005730//nucleolus;GO:0005794//Golgi apparatus;GO:0005829//cytosol;GO:0005739//mitochondrion;GO:0005769//early endosome	GO:0003779//actin binding;GO:0017048//Rho GTPase binding;GO:0005102//receptor binding	GO:0007015//actin filament organization;GO:0030154//cell differentiation;GO:0048477//oogenesis;GO:0007275//multicellular organism development;GO:0000910//cytokinesis;GO:0030041//actin filament polymerization;GO:0007292//female gamete generation	K05741//diaphanous 2
SMCHD1	0.42052	2.17e-111	2.97e-109	23347	GO:0001740//Barr body;GO:0000784//nuclear chromosome, telomeric region	GO:0005524//ATP binding;GO:0016887//ATPase activity	GO:0051276//chromosome organization;GO:0060821//inactivation of X chromosome by DNA methylation;GO:0043584//nose development	K20198//kinesin family member 17
TMEM184C	0.41999	3.78e-13	3.21e-12	55751	GO:0016021//integral component of membrane	GO:0005215//transporter activity	NA	K12581//CCR4-NOT transcription complex subunit 7/8;K14360//organic solute transporter subunit alpha;K17985//activating molecule in BECN1-regulated autophagy protein 1;K12025//tripartite motif-containing protein 52
LCOR	0.419626	7.12e-25	1.22e-23	84458	GO:0005634//nucleus	GO:0003677//DNA binding;GO:0003700//DNA binding transcription factor activity;GO:0008134//transcription factor binding	GO:0000122//negative regulation of transcription from RNA polymerase II promoter	K20015//ecdysone-induced protein 93F, isoform B
NA	0.419367	0.0102868	0.0213332	BGI_novel_G000079	GO:0005759//mitochondrial matrix;GO:0005739//mitochondrion;GO:0005737//cytoplasm	GO:0003723//RNA binding;GO:0004828//serine-tRNA ligase activity;GO:0005524//ATP binding	GO:0006418//tRNA aminoacylation for protein translation;GO:0097056//selenocysteinyl-tRNA(Sec) biosynthetic process;GO:0006434//seryl-tRNA aminoacylation	K01875//seryl-tRNA synthetase [EC:6.1.1.11]
NA	0.418836	0.000174613	0.000546635	BGI_novel_G001585	NA	NA	NA	K15464//BCL2/adenovirus E1B 19 kDa protein-interacting protein 3
AMER1	0.418796	1.07e-12	8.74e-12	139285	GO:0005634//nucleus;GO:0005829//cytosol;GO:0005886//plasma membrane	GO:0005546//phosphatidylinositol-4,5-bisphosphate binding;GO:0008013//beta-catenin binding;GO:1904713//beta-catenin destruction complex binding	GO:0090090//negative regulation of canonical Wnt signaling pathway;GO:0090263//positive regulation of canonical Wnt signaling pathway	K19407//APC membrane recruitment protein 1
SLC25A24	0.418647	0.00046944	0.00134373	29957	GO:0005743//mitochondrial inner membrane;GO:0016021//integral component of membrane	GO:0005347//ATP transmembrane transporter activity;GO:0005509//calcium ion binding;GO:0003735//structural constituent of ribosome	GO:0055085//transmembrane transport	K14684//solute carrier family 25 (mitochondrial phosphate transporter), member 23/24/25/41
ZNF81	0.418343	1.52e-05	5.69e-05	347344	GO:0005634//nucleus	GO:0003677//DNA binding;GO:0046872//metal ion binding;GO:0003700//DNA binding transcription factor activity	GO:0006355//regulation of transcription, DNA-templated	K09228//KRAB domain-containing zinc finger protein
MYSM1	0.416799	1.65e-58	8.19e-57	114803	GO:0005634//nucleus;GO:0005654//nucleoplasm;GO:0005886//plasma membrane	GO:0042393//histone binding;GO:0004843//thiol-dependent ubiquitin-specific protease activity;GO:0003677//DNA binding;GO:0036459//thiol-dependent ubiquitinyl hydrolase activity;GO:0046872//metal ion binding;GO:0008237//metallopeptidase activity;GO:0003713//transcription coactivator activity;GO:0032403//protein complex binding	GO:0016578//histone deubiquitination;GO:0006338//chromatin remodeling;GO:0006351//transcription, DNA-templated;GO:0051797//regulation of hair follicle development;GO:0045893//positive regulation of transcription, DNA-templated;GO:0035522//monoubiquitinated histone H2A deubiquitination;GO:0043473//pigmentation;GO:0006508//proteolysis;GO:0030334//regulation of cell migration;GO:0045944//positive re…	K11865//protein MYSM1
NA	0.416479	8.95e-14	7.94e-13	BGI_novel_G000613	NA	NA	NA	K12581//CCR4-NOT transcription complex subunit 7/8
FRRS1	0.416242	0.0226429	0.04201	391059	GO:0016021//integral component of membrane	GO:0046872//metal ion binding;GO:0000293//ferric-chelate reductase activity	GO:0022900//electron transport chain	K12349//neutral ceramidase [EC:3.5.1.23];K21111//band 4.1-like protein 4B;K02599//Notch 1;K03843//alpha-1,3/alpha-1,6-mannosyltransferase [EC:2.4.1.132 2.4.1.257];K12589//exosome complex component RRP42
E2F7	0.415734	1.19e-05	4.51e-05	144455	GO:0005654//nucleoplasm;GO:0005667//transcription factor complex	GO:0003714//transcription corepressor activity;GO:0000977//RNA polymerase II regulatory region sequence-specific DNA binding;GO:0042802//identical protein binding;GO:0001047//core promoter binding;GO:0001227//transcriptional repressor activity, RNA polymerase II transcription regulatory region sequence-specific DNA binding	GO:0030330//DNA damage response, signal transduction by p53 class mediator;GO:0070365//hepatocyte differentiation;GO:0060718//chorionic trophoblast cell differentiation;GO:0060707//trophoblast giant cell differentiation;GO:2000134//negative regulation of G1/S transition of mitotic cell cycle;GO:0032877//positive regulation of DNA endoreduplication;GO:0071930//negative regulation of transcription …	K09391//transcription factor E2F7/8
HIVEP1	0.414093	1.77e-13	1.54e-12	3096	GO:0005634//nucleus;GO:0005739//mitochondrion	GO:0046872//metal ion binding;GO:0005515//protein binding;GO:0000980//RNA polymerase II distal enhancer sequence-specific DNA binding;GO:0001206//transcriptional repressor activity, RNA polymerase II distal enhancer sequence-specific binding	NA	K09239//human immunodeficiency virus type I enhancer-binding protein
DIP2B	0.41388	1.14e-51	4.71e-50	57609	GO:0016020//membrane;GO:0070062//extracellular exosome;GO:0005634//nucleus;GO:0005737//cytoplasm	GO:0003824//catalytic activity	GO:0008152//metabolic process	K05637//laminin, alpha 1/2;K05747//Wiskott-Aldrich syndrome protein;K13122//protein FRG1;K06274//vasodilator-stimulated phosphoprotein
NA	0.412737	0.00704743	0.0153315	BGI_novel_G000968	NA	NA	NA	K10384//filaggrin
NIPBL	0.412137	1.46e-116	2.18e-114	25836	GO:0070062//extracellular exosome;GO:0005634//nucleus;GO:0005654//nucleoplasm;GO:0032116//SMC loading complex;GO:0000785//chromatin;GO:0032039//integrator complex	GO:0036033//mediator complex binding;GO:0070087//chromo shadow domain binding;GO:0008022//protein C-terminus binding;GO:0047485//protein N-terminus binding;GO:0042826//histone deacetylase binding;GO:0003682//chromatin binding	GO:0071481//cellular response to X-ray;GO:0007420//brain development;GO:0045778//positive regulation of ossification;GO:0048638//regulation of developmental growth;GO:0048557//embryonic digestive tract morphogenesis;GO:0061038//uterus morphogenesis;GO:0045892//negative regulation of transcription, DNA-templated;GO:0042634//regulation of hair cycle;GO:0048703//embryonic viscerocranium morphogenesi…	K06672//cohesin loading factor subunit SCC2
ZNF507	0.411581	2.5e-15	2.47e-14	22847	GO:0005634//nucleus	GO:0003677//DNA binding;GO:0046872//metal ion binding	GO:0006355//regulation of transcription, DNA-templated	K09228//KRAB domain-containing zinc finger protein
CASP8AP2	0.410933	4.42e-33	1.08e-31	9994	GO:0016605//PML body;GO:0005634//nucleus;GO:0005739//mitochondrion;GO:0005737//cytoplasm	GO:0002020//protease binding;GO:0003677//DNA binding;GO:0003714//transcription corepressor activity;GO:0042802//identical protein binding;GO:0032184//SUMO polymer binding;GO:0005123//death receptor binding;GO:0008656//cysteine-type endopeptidase activator activity involved in apoptotic process;GO:0016505//peptidase activator activity involved in apoptotic process	GO:0007165//signal transduction;GO:0071260//cellular response to mechanical stimulus;GO:0006355//regulation of transcription, DNA-templated;GO:0008625//extrinsic apoptotic signaling pathway via death domain receptors;GO:0097190//apoptotic signaling pathway;GO:0006351//transcription, DNA-templated;GO:0006919//activation of cysteine-type endopeptidase activity involved in apoptotic process;GO:00070…	K12581//CCR4-NOT transcription complex subunit 7/8;K07560//D-tyrosyl-tRNA(Tyr) deacylase [EC:3.1.-.-];K12022//tripartite motif-containing protein 46;K14572//midasin;K17985//activating molecule in BECN1-regulated autophagy protein 1;K15076//transcription elongation factor B, polypeptide 3;K04487//cysteine desulfurase [EC:2.8.1.7]
NA	0.410297	1.46e-10	9.85e-10	BGI_novel_G000249	NA	NA	NA	K09228//KRAB domain-containing zinc finger protein;K01064//wingless-type MMTV integration site family, member 9
SETX	0.409506	7.55e-67	4.44e-65	23064	GO:0030424//axon;GO:0005634//nucleus;GO:0005654//nucleoplasm;GO:0000781//chromosome, telomeric region;GO:0005737//cytoplasm;GO:0045171//intercellular bridge;GO:0000228//nuclear chromosome;GO:0030426//growth cone;GO:0005730//nucleolus;GO:0016604//nuclear body	GO:0003677//DNA binding;GO:0005524//ATP binding;GO:0042802//identical protein binding;GO:0001147//transcription termination site sequence-specific DNA binding;GO:0003678//DNA helicase activity	GO:0006396//RNA processing;GO:0033120//positive regulation of RNA splicing;GO:0006376//mRNA splice site selection;GO:0006369//termination of RNA polymerase II transcription;GO:0043491//protein kinase B signaling;GO:0032508//DNA duplex unwinding;GO:0007283//spermatogenesis;GO:0006302//double-strand break repair;GO:0008543//fibroblast growth factor receptor signaling pathway;GO:0006974//cellular re…	K10706//senataxin [EC:3.6.4.-]
PPTC7	0.408646	2.47e-57	1.19e-55	160760	GO:0005739//mitochondrion	GO:0046872//metal ion binding;GO:0004721//phosphoprotein phosphatase activity	GO:0008152//metabolic process	K17508//protein phosphatase PTC7 [EC:3.1.3.16]
MGA	0.40685	1.35e-62	7.3e-61	23269	GO:0070062//extracellular exosome;GO:0071339//MLL1 complex;GO:0016324//apical plasma membrane;GO:0016021//integral component of membrane;GO:0005737//cytoplasm	GO:0003677//DNA binding;GO:0016160//amylase activity;GO:0004558//alpha-1,4-glucosidase activity;GO:0004339//glucan 1,4-alpha-glucosidase activity;GO:0046983//protein dimerization activity;GO:0030246//carbohydrate binding;GO:0032450//maltose alpha-glucosidase activity;GO:0003700//DNA binding transcription factor activity	GO:0006351//transcription, DNA-templated	K10176//T-box protein 2;K10180//T-box protein 6;K22016//mucin-3/17
FCHO2	0.40577	3.6e-10	2.34e-09	115548	GO:0005905//clathrin-coated pit;GO:0030136//clathrin-coated vesicle;GO:0005886//plasma membrane	GO:0005515//protein binding;GO:0001786//phosphatidylserine binding;GO:0005546//phosphatidylinositol-4,5-bisphosphate binding	GO:0010324//membrane invagination;GO:0072659//protein localization to plasma membrane;GO:0048268//clathrin coat assembly;GO:0072583//clathrin-dependent endocytosis	K20042//F-BAR domain only protein
MIB1	0.405519	3.96e-77	2.88e-75	57534	GO:0005829//cytosol;GO:0031410//cytoplasmic vesicle;GO:0005813//centrosome;GO:0014069//postsynaptic density;GO:0005886//plasma membrane;GO:0005737//cytoplasm	GO:0005515//protein binding;GO:0008270//zinc ion binding;GO:0016874//ligase activity;GO:0004842//ubiquitin-protein transferase activity	GO:0001841//neural tube formation;GO:0001701//in utero embryonic development;GO:0001568//blood vessel development;GO:0045807//positive regulation of endocytosis;GO:0001947//heart looping;GO:0045665//negative regulation of neuron differentiation;GO:0006897//endocytosis;GO:0001756//somitogenesis;GO:0007219//Notch signaling pathway	K10645//E3 ubiquitin-protein ligase mind-bomb [EC:2.3.2.27]
NCOA2	0.404497	5.93e-32	1.39e-30	10499	GO:0005654//nucleoplasm;GO:0048786//presynaptic active zone;GO:0005874//microtubule;GO:0005791//rough endoplasmic reticulum;GO:0005737//cytoplasm;GO:0014069//postsynaptic density;GO:0043025//neuronal cell body;GO:0005794//Golgi apparatus;GO:0043197//dendritic spine	GO:0033142//progesterone receptor binding;GO:0030331//estrogen receptor binding;GO:0046966//thyroid hormone receptor binding;GO:0035259//glucocorticoid receptor binding;GO:0070182//DNA polymerase binding;GO:0001162//RNA polymerase II intronic transcription regulatory region sequence-specific DNA binding;GO:0046983//protein dimerization activity;GO:0003682//chromatin binding;GO:0030165//PDZ domain…	GO:0000122//negative regulation of transcription from RNA polymerase II promoter;GO:0044255//cellular lipid metabolic process;GO:0045944//positive regulation of transcription from RNA polymerase II promoter;GO:0030521//androgen receptor signaling pathway;GO:0044281//small molecule metabolic process	K11255//nuclear receptor coactivator 2
NF1	0.403291	1.75e-58	8.61e-57	4763	GO:0030424//axon;GO:0030425//dendrite;GO:0005730//nucleolus;GO:0005829//cytosol;GO:0098793//presynapse;GO:0031235//intrinsic component of the cytoplasmic side of the plasma membrane;GO:0005737//cytoplasm	GO:0031210//phosphatidylcholine binding;GO:0005515//protein binding;GO:0008429//phosphatidylethanolamine binding;GO:0005096//GTPase activator activity	GO:0001649//osteoblast differentiation;GO:0048712//negative regulation of astrocyte differentiation;GO:0035021//negative regulation of Rac protein signal transduction;GO:0043407//negative regulation of MAP kinase activity;GO:0030199//collagen fibril organization;GO:0048853//forebrain morphogenesis;GO:0021987//cerebral cortex development;GO:0045124//regulation of bone resorption;GO:0021915//neural…	K08052//neurofibromin 1
ATAD2B	0.403287	4.96e-17	5.64e-16	54454	GO:0005634//nucleus;GO:0005654//nucleoplasm	GO:0005524//ATP binding;GO:0003682//chromatin binding;GO:0070577//lysine-acetylated histone binding;GO:0016887//ATPase activity	GO:0045944//positive regulation of transcription from RNA polymerase II promoter;GO:0031936//negative regulation of chromatin silencing	K14575//AAA family ATPase;K13525//transitional endoplasmic reticulum ATPase;K10779//transcriptional regulator ATRX [EC:3.6.4.12]
MSRA	0.403136	3.39e-06	1.38e-05	4482	GO:0016020//membrane;GO:0070062//extracellular exosome;GO:0005654//nucleoplasm;GO:0005829//cytosol;GO:0015629//actin cytoskeleton;GO:0005739//mitochondrion	GO:0008113//peptide-methionine (S)-S-oxide reductase activity	GO:0006979//response to oxidative stress;GO:0006555//methionine metabolic process;GO:0006464//cellular protein modification process	K07304//peptide-methionine (S)-S-oxide reductase [EC:1.8.4.11]
DMXL2	0.403001	1.66e-219	1.03e-216	23312	GO:0043291//RAVE complex;GO:0005615//extracellular space;GO:0030672//synaptic vesicle membrane;GO:0008021//synaptic vesicle;GO:0030054//cell junction	GO:0017137//Rab GTPase binding	GO:0070072//vacuolar proton-transporting V-type ATPase complex assembly;GO:0007035//vacuolar acidification	K12602//WD repeat-containing protein 61;K11127//telomerase protein component 1;K01368//cathepsin S [EC:3.4.22.27];K18643//katanin p80 WD40 repeat-containing subunit B1;K16482//centriolar protein POC1;K05212//glutamate receptor ionotropic, NMDA 2D;K01064//wingless-type MMTV integration site family, member 9
ERCC6	0.402655	3.65e-13	3.11e-12	2074	GO:0005634//nucleus;GO:0005654//nucleoplasm;GO:0008023//transcription elongation factor complex;GO:0005730//nucleolus;GO:0005794//Golgi apparatus;GO:0005829//cytosol	GO:0003677//DNA binding;GO:0005524//ATP binding;GO:0047485//protein N-terminus binding;GO:0004386//helicase activity;GO:0030296//protein tyrosine kinase activator activity;GO:0008022//protein C-terminus binding;GO:0070063//RNA polymerase binding;GO:0003682//chromatin binding;GO:0008094//DNA-dependent ATPase activity;GO:0003678//DNA helicase activity;GO:0032403//protein complex binding	GO:0045815//positive regulation of gene expression, epigenetic;GO:0000303//response to superoxide;GO:0006284//base-excision repair;GO:0006283//transcription-coupled nucleotide-excision repair;GO:0009636//response to toxic substance;GO:0010332//response to gamma radiation;GO:0007256//activation of JNKK activity;GO:0006362//transcription elongation from RNA polymerase I promoter;GO:0032786//positiv…	K10841//DNA excision repair protein ERCC-6
CPS1	0.402541	0.0462571	0.0763307	1373	GO:0005730//nucleolus;GO:0042645//mitochondrial nucleoid;GO:0043234//protein complex;GO:0005743//mitochondrial inner membrane	GO:0004175//endopeptidase activity;GO:0016595//glutamate binding;GO:0004087//carbamoyl-phosphate synthase (ammonia) activity;GO:0005524//ATP binding;GO:0005509//calcium ion binding;GO:0072341//modified amino acid binding;GO:0004151//dihydroorotase activity;GO:0004070//aspartate carbamoyltransferase activity;GO:0004088//carbamoyl-phosphate synthase (glutamine-hydrolyzing) activity;GO:0005543//phos…	GO:0019433//triglyceride catabolic process;GO:0043200//response to amino acid;GO:0006543//glutamine catabolic process;GO:0019240//citrulline biosynthetic process;GO:0032094//response to food;GO:0007494//midgut development;GO:0032496//response to lipopolysaccharide;GO:0071320//cellular response to cAMP;GO:0009636//response to toxic substance;GO:0055081//anion homeostasis;GO:0046209//nitric oxide m…	K01948//carbamoyl-phosphate synthase (ammonia) [EC:6.3.4.16]
CHM	0.402183	1.31e-11	9.79e-11	1121	GO:0005829//cytosol;GO:0005968//Rab-protein geranylgeranyltransferase complex	GO:0017137//Rab GTPase binding;GO:0005092//GDP-dissociation inhibitor activity;GO:0004663//Rab geranylgeranyltransferase activity;GO:0005096//GTPase activator activity;GO:0016491//oxidoreductase activity	GO:0006886//intracellular protein transport;GO:0006612//protein targeting to membrane;GO:0007264//small GTPase mediated signal transduction;GO:0050896//response to stimulus;GO:0001568//blood vessel development;GO:0007601//visual perception;GO:0018344//protein geranylgeranylation	K17255//Rab GDP dissociation inhibitor
POLR1A	0.401493	2.88e-43	9.51e-42	25885	GO:0005654//nucleoplasm;GO:0005736//DNA-directed RNA polymerase I complex;GO:0005737//cytoplasm	GO:0003677//DNA binding;GO:0005515//protein binding;GO:0008270//zinc ion binding;GO:0001054//RNA polymerase I activity	GO:0006363//termination of RNA polymerase I transcription;GO:0006362//transcription elongation from RNA polymerase I promoter;GO:0006361//transcription initiation from RNA polymerase I promoter	K02999//DNA-directed RNA polymerase I subunit RPA1 [EC:2.7.7.6]
PTAR1	0.401339	1.18e-25	2.1e-24	375743	GO:1990234//transferase complex;GO:0005737//cytoplasm	GO:0008318//protein prenyltransferase activity	GO:0018342//protein prenylation	K14137//protein prenyltransferase alpha subunit repeat containing protein 1
MBNL3	0.400603	2.92e-34	7.43e-33	55796	GO:0005634//nucleus;GO:0005737//cytoplasm	GO:0003723//RNA binding;GO:0046872//metal ion binding;GO:0005515//protein binding	GO:0043484//regulation of RNA splicing;GO:0006397//mRNA processing;GO:0045662//negative regulation of myoblast differentiation;GO:0007275//multicellular organism development;GO:0008380//RNA splicing	K14943//muscleblind
CCDC186	0.400058	2.99e-17	3.44e-16	55088	NA	NA	NA	K16469//rootletin;K20478//golgin subfamily B member 1
MKL2	0.399666	1.35e-08	7.46e-08	57496	GO:0005634//nucleus	GO:0003779//actin binding;GO:0004864//protein phosphatase inhibitor activity;GO:0003713//transcription coactivator activity;GO:0001105//RNA polymerase II transcription coactivator activity;GO:0045296//cadherin binding	GO:0001889//liver development;GO:0048738//cardiac muscle tissue development;GO:0001701//in utero embryonic development;GO:0007517//muscle organ development;GO:0048568//embryonic organ development;GO:0003007//heart morphogenesis;GO:0051145//smooth muscle cell differentiation;GO:0045844//positive regulation of striated muscle tissue development;GO:0045944//positive regulation of transcription from …	NA
KIF2A	0.399121	5.33e-60	2.75e-58	3796	GO:0016020//membrane;GO:0005815//microtubule organizing center;GO:0000922//spindle pole;GO:0005634//nucleus;GO:0005874//microtubule;GO:0005813//centrosome;GO:0005737//cytoplasm;GO:0005730//nucleolus;GO:0005829//cytosol;GO:0016604//nuclear body;GO:0097228//sperm principal piece;GO:0005876//spindle microtubule;GO:0005871//kinesin complex	GO:0005524//ATP binding;GO:0003774//motor activity;GO:0003777//microtubule motor activity;GO:0008017//microtubule binding;GO:0016887//ATPase activity	GO:0007399//nervous system development;GO:0007018//microtubule-based movement;GO:0007596//blood coagulation;GO:0030154//cell differentiation;GO:0006890//retrograde vesicle-mediated transport, Golgi to ER;GO:0000236//mitotic prometaphase;GO:0090307//mitotic spindle assembly;GO:0019886//antigen processing and presentation of exogenous peptide antigen via MHC class II;GO:0051301//cell division;GO:00…	K10393//kinesin family member 2/24
TAGLN	0.3987	0.0151155	0.0298003	6876	GO:0005737//cytoplasm	GO:0003779//actin binding;GO:0051015//actin filament binding	GO:0007517//muscle organ development;GO:0030855//epithelial cell differentiation	K20526//transgelin
FAM161B	0.398333	0.0015576	0.0039735	145483	NA	NA	NA	K16772//protein FAM161A
KIAA0586	0.397409	4.83e-22	7.22e-21	9786	GO:0036064//ciliary basal body;GO:0005814//centriole;GO:0001917//photoreceptor inner segment;GO:0005813//centrosome;GO:0005737//cytoplasm	NA	GO:0060271//cilium assembly;GO:0007224//smoothened signaling pathway;GO:0070201//regulation of establishment of protein localization	K17985//activating molecule in BECN1-regulated autophagy protein 1;K22154//dapper
NA	0.396761	0.00606866	0.013422	BGI_novel_G000062	GO:0090575//RNA polymerase II transcription factor complex;GO:0005654//nucleoplasm	GO:0001228//transcriptional activator activity, RNA polymerase II transcription regulatory region sequence-specific DNA binding;GO:0003677//DNA binding;GO:0043565//sequence-specific DNA binding;GO:0008134//transcription factor binding;GO:0003700//DNA binding transcription factor activity;GO:0046983//protein dimerization activity;GO:0001047//core promoter binding	GO:0072332//intrinsic apoptotic signaling pathway by p53 class mediator;GO:0045944//positive regulation of transcription from RNA polymerase II promoter;GO:0051726//regulation of cell cycle;GO:0006367//transcription initiation from RNA polymerase II promoter;GO:1990086//lens fiber cell apoptotic process;GO:0007049//cell cycle	K09389//transcription factor E2F2
LY75	0.396439	8.02e-20	1.06e-18	4065	GO:0070062//extracellular exosome;GO:0005887//integral component of plasma membrane	GO:0030246//carbohydrate binding;GO:0005515//protein binding;GO:0004872//receptor activity	GO:0006897//endocytosis;GO:0006955//immune response;GO:0006954//inflammatory response	K06559//lymphocyte antigen 75
NA	0.396332	3.94e-13	3.34e-12	BGI_novel_G000059	GO:0030425//dendrite;GO:0005654//nucleoplasm;GO:0030426//growth cone;GO:0005783//endoplasmic reticulum;GO:0005681//spliceosomal complex;GO:0030529//intracellular ribonucleoprotein complex;GO:0043679//axon terminus;GO:0019013//viral nucleocapsid;GO:0071013//catalytic step 2 spliceosome	GO:0003723//RNA binding;GO:0003730//mRNA 3'-UTR binding	GO:0016070//RNA metabolic process;GO:0006397//mRNA processing;GO:0007623//circadian rhythm;GO:0000398//mRNA splicing, via spliceosome;GO:0043086//negative regulation of catalytic activity;GO:0061157//mRNA destabilization	K13161//heterogeneous nuclear ribonucleoprotein R
MDN1	0.395153	1.21e-95	1.23e-93	23195	GO:0016020//membrane;GO:0005634//nucleus;GO:0005730//nucleolus;GO:0045111//intermediate filament cytoskeleton;GO:0005737//cytoplasm	GO:0005524//ATP binding;GO:0051082//unfolded protein binding;GO:0016887//ATPase activity	GO:0000027//ribosomal large subunit assembly;GO:0006461//protein complex assembly	K14572//midasin
ISPD	0.39501	0.0132928	0.0265958	729920	GO:0005829//cytosol	GO:0050518//2-C-methyl-D-erythritol 4-phosphate cytidylyltransferase activity;GO:0070567//cytidylyltransferase activity;GO:0047349//D-ribitol-5-phosphate cytidylyltransferase activity;GO:0042803//protein homodimerization activity	GO:0008299//isoprenoid biosynthetic process;GO:0035269//protein O-linked mannosylation;GO:0007411//axon guidance	K21031//D-ribitol-5-phosphate cytidylyltransferase [EC:2.7.7.40]
AHCTF1	0.394452	2.5e-74	1.71e-72	25909	GO:0070062//extracellular exosome;GO:0005654//nucleoplasm;GO:0031965//nuclear membrane;GO:0000785//chromatin;GO:0016363//nuclear matrix;GO:0005737//cytoplasm;GO:0005829//cytosol;GO:0031080//nuclear pore outer ring;GO:0000777//condensed chromosome kinetochore	GO:0003677//DNA binding;GO:0003700//DNA binding transcription factor activity	GO:0000910//cytokinesis;GO:0000236//mitotic prometaphase;GO:0015031//protein transport;GO:0051028//mRNA transport;GO:0051292//nuclear pore complex assembly	K19538//retinitis pigmentosa 1;K04574//neurofilament heavy polypeptide;K22016//mucin-3/17;K10429//microtubule-associated protein 1
ASH1L	0.394405	9.81e-32	2.29e-30	55870	NA	NA	NA	K06101//histone-lysine N-methyltransferase ASH1L [EC:2.1.1.43]
APBB2	0.394265	0.000991209	0.00262997	323	GO:0016020//membrane;GO:0005634//nucleus;GO:0030426//growth cone;GO:0045202//synapse;GO:0030027//lamellipodium;GO:0005737//cytoplasm	GO:0001540//amyloid-beta binding;GO:0008134//transcription factor binding	GO:0030308//negative regulation of cell growth;GO:0006355//regulation of transcription, DNA-templated;GO:0043066//negative regulation of apoptotic process;GO:0035556//intracellular signal transduction;GO:0007050//cell cycle arrest;GO:0043065//positive regulation of apoptotic process;GO:0001764//neuron migration;GO:0030198//extracellular matrix organization;GO:0007411//axon guidance	K04530//amyloid beta A4 precursor protein-binding family B member 2
WRN	0.394252	2.79e-27	5.42e-26	7486	GO:0032389//MutLalpha complex;GO:0000784//nuclear chromosome, telomeric region;GO:0005654//nucleoplasm;GO:0000781//chromosome, telomeric region;GO:0016607//nuclear speck;GO:0005813//centrosome;GO:0005737//cytoplasm;GO:0043005//neuron projection;GO:0005730//nucleolus;GO:0005657//replication fork	GO:0000287//magnesium ion binding;GO:0003677//DNA binding;GO:0061821//telomeric D-loop binding;GO:0005524//ATP binding;GO:0061749//forked DNA-dependent helicase activity;GO:1905773//8-hydroxy-2'-deoxyguanosine DNA binding;GO:0061849//telomeric G-quadruplex DNA binding;GO:0004386//helicase activity;GO:0008408//3'-5' exonuclease activity;GO:0009378//four-way junction helicase activity;GO:0003682//c…	GO:0010259//multicellular organism aging;GO:0009267//cellular response to starvation;GO:0006284//base-excision repair;GO:0006260//DNA replication;GO:0006259//DNA metabolic process;GO:0032508//DNA duplex unwinding;GO:0007420//brain development;GO:0010225//response to UV-C;GO:0006302//double-strand break repair;GO:0000731//DNA synthesis involved in DNA repair;GO:0098530//positive regulation of stra…	K10900//werner syndrome ATP-dependent helicase [EC:3.6.4.12]
TRIP11	0.393932	3.04e-16	3.22e-15	9321	GO:0002081//outer acrosomal membrane;GO:0005856//cytoskeleton;GO:0005634//nucleus;GO:0002079//inner acrosomal membrane;GO:0030133//transport vesicle;GO:0005801//cis-Golgi network;GO:0000139//Golgi membrane	GO:0003713//transcription coactivator activity;GO:0005515//protein binding	GO:0000042//protein targeting to Golgi;GO:0006366//transcription from RNA polymerase II promoter	NA
NA	0.39385	0.00152043	0.00388843	BGI_novel_G001319	GO:0016020//membrane;GO:0005783//endoplasmic reticulum;GO:0016607//nuclear speck;GO:0030670//phagocytic vesicle membrane;GO:0033116//endoplasmic reticulum-Golgi intermediate compartment membrane;GO:0042825//TAP complex;GO:0030176//integral component of endoplasmic reticulum membrane;GO:0016021//integral component of membrane;GO:0005789//endoplasmic reticulum membrane	GO:0046978//TAP1 binding;GO:0005524//ATP binding;GO:0023029//MHC class Ib protein binding;GO:0042287//MHC protein binding;GO:0015433//peptide antigen-transporting ATPase activity;GO:0015440//peptide-transporting ATPase activity;GO:0046980//tapasin binding;GO:0005215//transporter activity	GO:1990668//vesicle fusion with endoplasmic reticulum-Golgi intermediate compartment (ERGIC) membrane;GO:0002489//antigen processing and presentation of endogenous peptide antigen via MHC class Ib via ER pathway, TAP-dependent;GO:0046967//cytosol to ER transport;GO:0002481//antigen processing and presentation of exogenous protein antigen via MHC class Ib, TAP-dependent;GO:0002237//response to mol…	K05654//ATP-binding cassette, subfamily B (MDR/TAP), member 3
LOC107985956	0.39312	0.0147981	0.0292311	107985956	NA	NA	NA	K06634//cyclin H;K01831//prostacyclin synthase [EC:5.3.99.4];K08003//matrix metalloproteinase-25 (membrane-inserted) [EC:3.4.24.-];K18710//histone RNA hairpin-binding protein;K07756//inositol-hexakisphosphate 5-kinase [EC:2.7.4.21]
SPN	0.392943	5.73e-190	2.37e-187	6693	GO:0070062//extracellular exosome;GO:0005615//extracellular space;GO:0005654//nucleoplasm;GO:0009897//external side of plasma membrane;GO:0001931//uropod;GO:0005737//cytoplasm;GO:0005887//integral component of plasma membrane;GO:0005730//nucleolus;GO:0005667//transcription factor complex;GO:0005604//basement membrane	GO:0003677//DNA binding;GO:0046872//metal ion binding;GO:0005515//protein binding;GO:0004888//transmembrane signaling receptor activity;GO:0003700//DNA binding transcription factor activity	GO:0007596//blood coagulation;GO:0007162//negative regulation of cell adhesion;GO:0033599//regulation of mammary gland epithelial cell proliferation;GO:0042102//positive regulation of T cell proliferation;GO:0007166//cell surface receptor signaling pathway;GO:0042742//defense response to bacterium;GO:0031295//T cell costimulation;GO:0045060//negative thymic T cell selection;GO:0001808//negative r…	K06477//sialophorin
NIN	0.392367	1.28e-82	1.01e-80	51199	GO:0000922//spindle pole;GO:0000242//pericentriolar material;GO:0005730//nucleolus;GO:0005874//microtubule	GO:0005515//protein binding;GO:0005509//calcium ion binding;GO:0005525//GTP binding	GO:0051642//centrosome localization;GO:0034454//microtubule anchoring at centrosome;GO:0090222//centrosome-templated microtubule nucleation	K16476//ninein
NUP155	0.392265	2.88e-71	1.87e-69	9631	GO:0031965//nuclear membrane;GO:0005643//nuclear pore;GO:0044611//nuclear pore inner ring	GO:0005515//protein binding;GO:0017056//structural constituent of nuclear pore;GO:0005215//transporter activity	GO:0006406//mRNA export from nucleus;GO:0055085//transmembrane transport;GO:0016032//viral process;GO:0044281//small molecule metabolic process;GO:0006913//nucleocytoplasmic transport;GO:0086014//atrial cardiac muscle cell action potential;GO:0005975//carbohydrate metabolic process;GO:0006606//protein import into nucleus;GO:0010827//regulation of glucose transport;GO:0019221//cytokine-mediated si…	K14312//nuclear pore complex protein Nup155
ZNF106	0.392049	1.14e-74	7.94e-73	64397	GO:0005730//nucleolus	GO:0046872//metal ion binding	GO:0008286//insulin receptor signaling pathway	K10260//F-box and WD-40 domain protein 7;K18188//protein PET117
LRRC37A3	0.391958	2.16e-12	1.73e-11	374819	GO:0016021//integral component of membrane	NA	NA	K08462//G protein-coupled receptor 125;K08183//MFS transporter, MCP family, solute carrier family 16 (monocarboxylic acid transporters), member 6;K10168//toll-like receptor 5;K10874//RAD52 motif-containing protein 1;K18808//toll-like receptor 13;K04307//relaxin family peptide receptor 2;K17985//activating molecule in BECN1-regulated autophagy protein 1;K15696//RING finger protein 113B;K20636//Rho…
ARHGAP11A	0.389799	1.97e-56	9.2e-55	9824	GO:0005829//cytosol	GO:0005096//GTPase activator activity	GO:0007165//signal transduction;GO:0051056//regulation of small GTPase mediated signal transduction	K20635//Rho GTPase-activating protein 11
NA	0.388838	3.25e-58	1.59e-56	BGI_novel_G000124	NA	NA	NA	K01064//wingless-type MMTV integration site family, member 9
NA	0.388307	9.77e-13	8.02e-12	BGI_novel_G000106	GO:0016020//membrane;GO:0032588//trans-Golgi network membrane;GO:0005654//nucleoplasm;GO:0017119//Golgi transport complex;GO:0005794//Golgi apparatus;GO:0005829//cytosol;GO:0000139//Golgi membrane	NA	GO:0006888//ER to Golgi vesicle-mediated transport;GO:0015031//protein transport;GO:0006891//intra-Golgi vesicle-mediated transport	K20292//conserved oligomeric Golgi complex subunit 5
PTPN13	0.387972	1.29e-23	2.1e-22	5783	GO:0005856//cytoskeleton;GO:0070062//extracellular exosome;GO:0005634//nucleus;GO:0005737//cytoplasm;GO:0030027//lamellipodium;GO:0043005//neuron projection;GO:0044297//cell body;GO:0005886//plasma membrane	GO:0036312//phosphatidylinositol 3-kinase regulatory subunit binding;GO:0004725//protein tyrosine phosphatase activity	GO:0035335//peptidyl-tyrosine dephosphorylation	K02374//tyrosine-protein phosphatase non-receptor type 13
PEAK1	0.387704	1.52e-26	2.84e-25	79834	GO:0005654//nucleoplasm;GO:0005925//focal adhesion;GO:0015629//actin cytoskeleton;GO:0005886//plasma membrane;GO:0005737//cytoplasm	GO:0005515//protein binding;GO:0004715//non-membrane spanning protein tyrosine kinase activity;GO:0005524//ATP binding;GO:0004672//protein kinase activity	GO:0016477//cell migration;GO:0034446//substrate adhesion-dependent cell spreading;GO:0046777//protein autophosphorylation	K17538//pseudopodium-enriched atypical kinase 1 [EC:2.7.10.2]
SAMD9L	0.387226	0.00075918	0.00206779	219285	NA	NA	NA	NA
NA	0.387011	0.0261623	0.0473712	BGI_novel_G000139	GO:0005654//nucleoplasm;GO:0016021//integral component of membrane	NA	NA	K10955//mucin-2;K17681//ATPase family AAA domain-containing protein 3A/B
OSBPL8	0.386722	1.68e-97	1.74e-95	114882	GO:0031965//nuclear membrane;GO:0032541//cortical endoplasmic reticulum;GO:0016021//integral component of membrane;GO:0005789//endoplasmic reticulum membrane	GO:0070273//phosphatidylinositol-4-phosphate binding;GO:0015485//cholesterol binding;GO:0001786//phosphatidylserine binding;GO:0005548//phospholipid transporter activity	GO:2001275//positive regulation of glucose import in response to insulin stimulus;GO:0010891//negative regulation of sequestering of triglyceride;GO:0032148//activation of protein kinase B activity;GO:0051897//positive regulation of protein kinase B signaling;GO:0006869//lipid transport;GO:0046628//positive regulation of insulin receptor signaling pathway;GO:0030336//negative regulation of cell m…	K22285//oxysterol-binding protein-related protein 8;K20464//oxysterol-binding protein-related protein 5
PIKFYVE	0.386525	4.71e-50	1.89e-48	200576	GO:0031410//cytoplasmic vesicle;GO:0031902//late endosome membrane;GO:0000139//Golgi membrane;GO:0048471//perinuclear region of cytoplasm;GO:0012506//vesicle membrane;GO:0031901//early endosome membrane;GO:0045121//membrane raft;GO:0005911//cell-cell junction;GO:0005829//cytosol	GO:0000285//1-phosphatidylinositol-3-phosphate 5-kinase activity;GO:0005515//protein binding;GO:0005524//ATP binding;GO:0008270//zinc ion binding;GO:0043813//phosphatidylinositol-3,5-bisphosphate 5-phosphatase activity;GO:0016308//1-phosphatidylinositol-4-phosphate 5-kinase activity	GO:0044267//cellular protein metabolic process;GO:0006898//receptor-mediated endocytosis;GO:0036092//phosphatidylinositol-3-phosphate biosynthetic process;GO:0042147//retrograde transport, endosome to Golgi;GO:0034504//protein localization to nucleus;GO:0035556//intracellular signal transduction;GO:0032288//myelin assembly;GO:0044281//small molecule metabolic process	K00921//1-phosphatidylinositol-3-phosphate 5-kinase [EC:2.7.1.150]
BACE1	0.386092	0.00020792	0.000639674	23621	GO:0005788//endoplasmic reticulum lumen;GO:0010008//endosome membrane;GO:0030424//axon;GO:0070931//Golgi-associated vesicle lumen;GO:0005802//trans-Golgi network;GO:0009986//cell surface;GO:0005887//integral component of plasma membrane;GO:0005771//multivesicular body;GO:0030659//cytoplasmic vesicle membrane	GO:0001540//amyloid-beta binding;GO:0008798//beta-aspartyl-peptidase activity;GO:0019899//enzyme binding;GO:0004190//aspartic-type endopeptidase activity	GO:0006509//membrane protein ectodomain proteolysis;GO:0050435//amyloid-beta metabolic process	K04521//beta-site APP-cleaving enzyme 1 (memapsin 2) [EC:3.4.23.46]
KAT6A	0.385908	3.83e-42	1.23e-40	7994	GO:0016605//PML body;GO:0005634//nucleus;GO:0005654//nucleoplasm;GO:0016607//nuclear speck;GO:0070776//MOZ/MORF histone acetyltransferase complex;GO:0005730//nucleolus;GO:0005794//Golgi apparatus;GO:0005829//cytosol;GO:0000786//nucleosome	GO:0046872//metal ion binding;GO:0003677//DNA binding;GO:0003713//transcription coactivator activity;GO:0004402//histone acetyltransferase activity;GO:0008270//zinc ion binding;GO:0008134//transcription factor binding;GO:0016407//acetyltransferase activity	GO:0045892//negative regulation of transcription, DNA-templated;GO:0048513//animal organ development;GO:0006323//DNA packaging;GO:0006355//regulation of transcription, DNA-templated;GO:0006334//nucleosome assembly;GO:0030099//myeloid cell differentiation;GO:0035019//somatic stem cell population maintenance;GO:0006351//transcription, DNA-templated;GO:0016573//histone acetylation;GO:0006473//protei…	K11305//histone acetyltransferase MYST3 [EC:2.3.1.48]
TMF1	0.3853	6.48e-25	1.12e-23	7110	GO:0005634//nucleus;GO:0005783//endoplasmic reticulum;GO:0005829//cytosol;GO:0000139//Golgi membrane	GO:0003677//DNA binding;GO:0005515//protein binding;GO:0003712//transcription cofactor activity	GO:0006355//regulation of transcription, DNA-templated;GO:0006366//transcription from RNA polymerase II promoter	K20286//TATA element modulatory factor
SACS	0.384616	4.17e-56	1.91e-54	26278	GO:0030424//axon;GO:0030425//dendrite;GO:0005634//nucleus;GO:0070852//cell body fiber;GO:0005739//mitochondrion	GO:0070628//proteasome binding;GO:0030544//Hsp70 protein binding;GO:0051087//chaperone binding	GO:0006457//protein folding;GO:0008219//cell death;GO:0090084//negative regulation of inclusion body assembly	K17592//sacsin
RFX7	0.384237	4.82e-25	8.36e-24	64864	GO:0005634//nucleus	GO:0003677//DNA binding;GO:0000978//RNA polymerase II proximal promoter sequence-specific DNA binding;GO:0003700//DNA binding transcription factor activity	GO:0006357//regulation of transcription from RNA polymerase II promoter;GO:0006355//regulation of transcription, DNA-templated	K17582//antigen KI-67;K08061//regulatory factor X 5
ZNF776	0.384233	1.02e-08	5.71e-08	284309	GO:0005634//nucleus	GO:0003677//DNA binding;GO:0046872//metal ion binding	GO:0006355//regulation of transcription, DNA-templated	K09228//KRAB domain-containing zinc finger protein
NA	0.383452	1.65e-07	8.02e-07	BGI_novel_G001388	NA	NA	NA	K12812//ATP-dependent RNA helicase UAP56/SUB2 [EC:3.6.4.13]
PGAP1	0.382913	6.7e-10	4.28e-09	80055	GO:0005783//endoplasmic reticulum;GO:0016021//integral component of membrane;GO:0005789//endoplasmic reticulum membrane	GO:0042578//phosphoric ester hydrolase activity;GO:0004518//nuclease activity;GO:0016788//hydrolase activity, acting on ester bonds	GO:0006501//C-terminal protein lipidation;GO:0016255//attachment of GPI anchor to protein;GO:0021871//forebrain regionalization;GO:0006886//intracellular protein transport;GO:0009880//embryonic pattern specification;GO:0060322//head development;GO:0007605//sensory perception of sound;GO:0015798//myo-inositol transport;GO:0009948//anterior/posterior axis specification;GO:0015031//protein transport	K05294//glycosylphosphatidylinositol deacylase [EC:3.-.-.-]
MON2	0.382306	2.93e-34	7.43e-33	23041	GO:0070062//extracellular exosome;GO:0000276//mitochondrial proton-transporting ATP synthase complex, coupling factor F(o);GO:0005829//cytosol;GO:0016021//integral component of membrane	GO:0005515//protein binding;GO:0015078//hydrogen ion transmembrane transporter activity	GO:0030036//actin cytoskeleton organization;GO:0006895//Golgi to endosome transport;GO:0015031//protein transport	K15696//RING finger protein 113B;K18466//vacuolar protein sorting-associated protein 26;K18442//brefeldin A-inhibited guanine nucleotide-exchange protein
CD84	0.381358	9.23e-19	1.15e-17	8832	GO:0070062//extracellular exosome;GO:0005887//integral component of plasma membrane	GO:0005515//protein binding	GO:0007596//blood coagulation;GO:0006952//defense response;GO:0007156//homophilic cell adhesion via plasma membrane adhesion molecules;GO:0050900//leukocyte migration	K06511//CD84 antigen
KBTBD7	0.380938	7.31e-06	2.85e-05	84078	GO:0005829//cytosol;GO:0031463//Cul3-RING ubiquitin ligase complex	GO:0005515//protein binding;GO:0004842//ubiquitin-protein transferase activity	NA	K10474//kelch repeat and BTB domain-containing protein 6/7
NA	0.380507	0.00556502	0.0124529	BGI_novel_G001021	GO:0005634//nucleus;GO:0005829//cytosol;GO:0005886//plasma membrane;GO:0005737//cytoplasm	GO:0046872//metal ion binding;GO:0010309//acireductone dioxygenase [iron(II)-requiring] activity;GO:0016491//oxidoreductase activity	GO:0019509//L-methionine salvage from methylthioadenosine	K08967//1,2-dihydroxy-3-keto-5-methylthiopentene dioxygenase [EC:1.13.11.53 1.13.11.54]
NAA11	0.380464	0.000266209	0.000801802	84779	GO:0031415//NatA complex;GO:0005634//nucleus;GO:0022626//cytosolic ribosome	GO:0005515//protein binding;GO:1990190//peptide-glutamate-N-acetyltransferase activity;GO:1990189//peptide-serine-N-acetyltransferase activity	NA	K20791//N-alpha-acetyltransferase 10/11 [EC:2.3.1.255]
TCAF1	0.379316	1.52e-05	5.7e-05	9747	GO:0005886//plasma membrane	GO:0044325//ion channel binding	NA	K01587//phosphoribosylaminoimidazole carboxylase / phosphoribosylaminoimidazole-succinocarboxamide synthase [EC:4.1.1.21 6.3.2.6];K15259//poly [ADP-ribose] polymerase 7/11/12/13 [EC:2.4.2.30]
PDE4DIP	0.378801	0.0116055	0.0236256	9659	GO:0005815//microtubule organizing center;GO:0005634//nucleus;GO:0005794//Golgi apparatus;GO:0005813//centrosome;GO:0030016//myofibril;GO:0005737//cytoplasm	GO:0003779//actin binding;GO:0019899//enzyme binding	GO:0043623//cellular protein complex assembly	K16549//myomegalin
SAMD9	0.377941	4.44e-25	7.71e-24	54809	GO:0043231//intracellular membrane-bounded organelle;GO:0005737//cytoplasm	GO:0005515//protein binding	NA	NA
NA	0.377742	2.89e-16	3.07e-15	BGI_novel_G001036	NA	NA	NA	K12741//heterogeneous nuclear ribonucleoprotein A1/A3
KIAA1109	0.377245	3.75e-21	5.37e-20	84162	GO:0016020//membrane;GO:0005634//nucleus;GO:0016021//integral component of membrane	GO:0005515//protein binding	GO:0001558//regulation of cell growth;GO:0030856//regulation of epithelial cell differentiation	K05741//diaphanous 2
DICER1	0.377115	1.06e-56	5.05e-55	23405	GO:0070062//extracellular exosome;GO:0030425//dendrite;GO:0030424//axon;GO:0070578//RISC-loading complex;GO:0005634//nucleus;GO:0005793//endoplasmic reticulum-Golgi intermediate compartment;GO:0005737//cytoplasm;GO:0030426//growth cone;GO:0033167//ARC complex;GO:0005829//cytosol;GO:0035068//micro-ribonucleoprotein complex;GO:0016442//RISC complex	GO:0035197//siRNA binding;GO:0003677//DNA binding;GO:0004525//ribonuclease III activity;GO:0070883//pre-miRNA binding;GO:0005524//ATP binding;GO:0004530//deoxyribonuclease I activity;GO:0004386//helicase activity;GO:0003725//double-stranded RNA binding;GO:0004521//endoribonuclease activity;GO:0046872//metal ion binding;GO:0019904//protein domain specific binding	GO:0070173//regulation of enamel mineralization;GO:0033168//conversion of ds siRNA to ss siRNA involved in RNA interference;GO:0009791//post-embryonic development;GO:0021987//cerebral cortex development;GO:0031643//positive regulation of myelination;GO:0036404//conversion of ds siRNA to ss siRNA;GO:0010586//miRNA metabolic process;GO:0010626//negative regulation of Schwann cell proliferation;GO:0…	K11592//endoribonuclease Dicer [EC:3.1.26.-]
PALM2-AKAP2	0.376222	1.86e-17	2.18e-16	445815	GO:0016020//membrane	NA	GO:0008360//regulation of cell shape	K16519//A-kinase anchor protein 2
ROCK2	0.376145	1.75e-26	3.26e-25	9475	GO:0005856//cytoskeleton;GO:0005634//nucleus;GO:0005829//cytosol;GO:0005622//intracellular;GO:0005813//centrosome;GO:0036464//cytoplasmic ribonucleoprotein granule;GO:0005886//plasma membrane	GO:0003723//RNA binding;GO:0017048//Rho GTPase binding;GO:0046872//metal ion binding;GO:0004674//protein serine/threonine kinase activity;GO:0005524//ATP binding;GO:0005198//structural molecule activity;GO:0072518//Rho-dependent protein serine/threonine kinase activity	GO:0010595//positive regulation of endothelial cell migration;GO:0032956//regulation of actin cytoskeleton organization;GO:0051893//regulation of focal adhesion assembly;GO:0007411//axon guidance;GO:0030036//actin cytoskeleton organization;GO:0000910//cytokinesis;GO:0048013//ephrin receptor signaling pathway;GO:0006468//protein phosphorylation;GO:2000145//regulation of cell motility;GO:0010628//p…	K17388//Rho-associated protein kinase 2 [EC:2.7.11.1]
RASAL2	0.375901	8.87e-10	5.6e-09	9462	GO:0005829//cytosol;GO:0031235//intrinsic component of the cytoplasmic side of the plasma membrane;GO:0005737//cytoplasm	GO:0005515//protein binding;GO:0005096//GTPase activator activity	GO:0046580//negative regulation of Ras protein signal transduction;GO:0043547//positive regulation of GTPase activity;GO:0051056//regulation of small GTPase mediated signal transduction	K17633//RAS protein activator-like 2
KDM5A	0.375768	3.5e-40	1.04e-38	5927	GO:0005654//nucleoplasm;GO:0005634//nucleus;GO:0005730//nucleolus;GO:0032993//protein-DNA complex;GO:0005737//cytoplasm;GO:0019907//cyclin-dependent protein kinase activating kinase holoenzyme complex	GO:0003677//DNA binding;GO:0008168//methyltransferase activity;GO:0031490//chromatin DNA binding;GO:0032452//histone demethylase activity;GO:0046872//metal ion binding;GO:0005515//protein binding;GO:0003713//transcription coactivator activity;GO:0016706//oxidoreductase activity, acting on paired donors, with incorporation or reduction of molecular oxygen, 2-oxoglutarate as one donor, and incorpor…	GO:0007275//multicellular organism development;GO:0006366//transcription from RNA polymerase II promoter;GO:0045893//positive regulation of transcription, DNA-templated	K11446//histone demethylase JARID1 [EC:1.14.11.-]
ESR1	0.374686	0.0239048	0.0440248	2099	GO:0030315//T-tubule;GO:0005654//nucleoplasm;GO:0035327//transcriptionally active chromatin;GO:0000790//nuclear chromatin;GO:0043195//terminal bouton;GO:0043204//perikaryon;GO:0048471//perinuclear region of cytoplasm;GO:0005794//Golgi apparatus;GO:0043234//protein complex;GO:0016021//integral component of membrane;GO:0005739//mitochondrion;GO:0005886//plasma membrane	GO:0030235//nitric-oxide synthase regulator activity;GO:0001223//transcription coactivator binding;GO:0031798//type 1 metabotropic glutamate receptor binding;GO:0036312//phosphatidylinositol 3-kinase regulatory subunit binding;GO:0001077//transcriptional activator activity, RNA polymerase II proximal promoter sequence-specific DNA binding;GO:0042562//hormone binding;GO:0051117//ATPase binding;GO:…	GO:0048386//positive regulation of retinoic acid receptor signaling pathway;GO:0051000//positive regulation of nitric-oxide synthase activity;GO:0002064//epithelial cell development;GO:0001547//antral ovarian follicle growth;GO:0060065//uterus development;GO:0060068//vagina development;GO:0043433//negative regulation of DNA binding transcription factor activity;GO:0010629//negative regulation of …	K08550//estrogen receptor alpha
SHMT1	0.374644	6.45e-26	1.17e-24	6470	GO:0070062//extracellular exosome;GO:0005634//nucleus;GO:0005829//cytosol;GO:0005739//mitochondrion	GO:0016597//amino acid binding;GO:0048027//mRNA 5'-UTR binding;GO:0008168//methyltransferase activity;GO:0042802//identical protein binding;GO:0042803//protein homodimerization activity;GO:0070905//serine binding;GO:0004372//glycine hydroxymethyltransferase activity;GO:0008732//L-allo-threonine aldolase activity;GO:0000900//translation repressor activity, nucleic acid binding;GO:0008242//omega pe…	GO:0006565//L-serine catabolic process;GO:0046653//tetrahydrofolate metabolic process;GO:0009113//purine nucleobase biosynthetic process;GO:0017148//negative regulation of translation;GO:0045329//carnitine biosynthetic process;GO:0006544//glycine metabolic process;GO:0035999//tetrahydrofolate interconversion;GO:0046655//folic acid metabolic process;GO:1904482//cellular response to tetrahydrofolat…	K00600//glycine hydroxymethyltransferase [EC:2.1.2.1]
ZNF354B	0.373824	4.36e-07	1.99e-06	117608	GO:0005634//nucleus	GO:0003677//DNA binding;GO:0046872//metal ion binding;GO:0003682//chromatin binding;GO:0003700//DNA binding transcription factor activity	GO:0006355//regulation of transcription, DNA-templated	K09228//KRAB domain-containing zinc finger protein
IQGAP2	0.373622	1.06e-141	2.31e-139	10788	GO:0070062//extracellular exosome;GO:0009986//cell surface;GO:0005874//microtubule;GO:0005829//cytosol;GO:0005902//microvillus;GO:0030027//lamellipodium;GO:0030175//filopodium;GO:0031941//filamentous actin	GO:0051015//actin filament binding;GO:0005547//phosphatidylinositol-3,4,5-trisphosphate binding;GO:0005095//GTPase inhibitor activity;GO:0048365//Rac GTPase binding;GO:0005516//calmodulin binding;GO:0071933//Arp2/3 complex binding;GO:0005096//GTPase activator activity	GO:0051056//regulation of small GTPase mediated signal transduction	K05767//Ras GTPase-activating-like protein IQGAP2/3
SLC30A1	0.373432	6.94e-13	5.77e-12	7779	GO:0030315//T-tubule;GO:0005783//endoplasmic reticulum;GO:0031965//nuclear membrane;GO:0005794//Golgi apparatus;GO:0016021//integral component of membrane	GO:0005515//protein binding;GO:0019855//calcium channel inhibitor activity;GO:0005385//zinc ion transmembrane transporter activity	GO:0090281//negative regulation of calcium ion import;GO:0071585//detoxification of cadmium ion;GO:0006882//cellular zinc ion homeostasis;GO:0001701//in utero embryonic development;GO:0006874//cellular calcium ion homeostasis;GO:0046929//negative regulation of neurotransmitter secretion;GO:0070574//cadmium ion transmembrane transport;GO:0071584//negative regulation of zinc ion transmembrane import	K14688//solute carrier family 30 (zinc transporter), member 1
EP300	0.373317	2.21e-80	1.65e-78	2033	GO:0000785//chromatin;GO:0005667//transcription factor complex;GO:0000123//histone acetyltransferase complex;GO:0032993//protein-DNA complex;GO:0005737//cytoplasm	GO:0001228//transcriptional activator activity, RNA polymerase II transcription regulatory region sequence-specific DNA binding;GO:0031490//chromatin DNA binding;GO:0097157//pre-mRNA intronic binding;GO:0035259//glucocorticoid receptor binding;GO:0004468//lysine N-acetyltransferase activity, acting on acetyl phosphate as donor;GO:0000979//RNA polymerase II core promoter sequence-specific DNA bind…	GO:0007399//nervous system development;GO:0030324//lung development;GO:0018076//N-terminal peptidyl-lysine acetylation;GO:0043627//response to estrogen;GO:0032092//positive regulation of protein binding;GO:0043923//positive regulation by host of viral transcription;GO:0060765//regulation of androgen receptor signaling pathway;GO:0000122//negative regulation of transcription from RNA polymerase II…	K04498//E1A/CREB-binding protein [EC:2.3.1.48]
ASCC3	0.372896	3.01e-41	9.36e-40	10973	GO:0016020//membrane;GO:0005634//nucleus;GO:0005654//nucleoplasm;GO:0099053//activating signal cointegrator 1 complex;GO:0005794//Golgi apparatus;GO:0005829//cytosol;GO:0005622//intracellular	GO:0003723//RNA binding;GO:0005515//protein binding;GO:0005524//ATP binding;GO:0043140//ATP-dependent 3'-5' DNA helicase activity;GO:0003676//nucleic acid binding	GO:0006307//DNA dealkylation involved in DNA repair;GO:0008283//cell proliferation;GO:0006355//regulation of transcription, DNA-templated;GO:0006351//transcription, DNA-templated;GO:0032508//DNA duplex unwinding	K18663//activating signal cointegrator complex subunit 3 [EC:3.6.4.12]
PPARA	0.372592	5.24e-08	2.69e-07	5465	GO:0005654//nucleoplasm	GO:0003707//steroid hormone receptor activity;GO:0051525//NFAT protein binding;GO:0001223//transcription coactivator binding;GO:0001103//RNA polymerase II repressing transcription factor binding;GO:0001077//transcriptional activator activity, RNA polymerase II proximal promoter sequence-specific DNA binding;GO:0031624//ubiquitin conjugating enzyme binding;GO:0001190//transcriptional activator act…	GO:0010891//negative regulation of sequestering of triglyceride;GO:0072363//regulation of glycolytic process by positive regulation of transcription from RNA polymerase II promoter;GO:0072369//regulation of lipid transport by positive regulation of transcription from RNA polymerase II promoter;GO:1901215//negative regulation of neuron death;GO:0035095//behavioral response to nicotine;GO:2000678//…	K07294//peroxisome proliferator-activated receptor alpha
USP34	0.372006	5.32e-73	3.54e-71	9736	GO:0000124//SAGA complex;GO:0005829//cytosol	GO:0005319//lipid transporter activity;GO:0004843//thiol-dependent ubiquitin-specific protease activity;GO:0005515//protein binding;GO:0004197//cysteine-type endopeptidase activity;GO:0036459//thiol-dependent ubiquitinyl hydrolase activity	GO:0071108//protein K48-linked deubiquitination;GO:0006511//ubiquitin-dependent protein catabolic process;GO:0016055//Wnt signaling pathway;GO:0016579//protein deubiquitination;GO:0090263//positive regulation of canonical Wnt signaling pathway	K11853//ubiquitin carboxyl-terminal hydrolase 34 [EC:3.4.19.12]
PIK3C2A	0.371802	7.79e-19	9.81e-18	5286	GO:0070062//extracellular exosome;GO:0005634//nucleus;GO:0005794//Golgi apparatus;GO:0005829//cytosol;GO:0005942//phosphatidylinositol 3-kinase complex;GO:0030136//clathrin-coated vesicle;GO:0005886//plasma membrane	GO:0005524//ATP binding;GO:0016303//1-phosphatidylinositol-3-kinase activity;GO:0035005//1-phosphatidylinositol-4-phosphate 3-kinase activity;GO:0035091//phosphatidylinositol binding	GO:0008286//insulin receptor signaling pathway;GO:0048008//platelet-derived growth factor receptor signaling pathway;GO:0006661//phosphatidylinositol biosynthetic process;GO:0044281//small molecule metabolic process;GO:0046854//phosphatidylinositol phosphorylation;GO:0014829//vascular smooth muscle contraction;GO:0048268//clathrin coat assembly;GO:0007173//epidermal growth factor receptor signali…	K00923//phosphatidylinositol-4-phosphate 3-kinase [EC:2.7.1.154]
TRIM39	0.371654	0.000286776	0.000856829	56658	GO:0005829//cytosol;GO:0005739//mitochondrion	GO:0042802//identical protein binding;GO:0008270//zinc ion binding;GO:0016874//ligase activity	GO:0016567//protein ubiquitination;GO:0006915//apoptotic process	K12015//tripartite motif-containing protein 39 [EC:2.3.2.27]
XRCC2	0.371304	3.32e-21	4.76e-20	7516	GO:0005654//nucleoplasm;GO:0005813//centrosome;GO:0005737//cytoplasm;GO:0033063//Rad51B-Rad51C-Rad51D-XRCC2 complex;GO:0005657//replication fork	GO:0005524//ATP binding;GO:0003690//double-stranded DNA binding;GO:0004520//endodeoxyribonuclease activity;GO:0003697//single-stranded DNA binding;GO:0000150//recombinase activity;GO:0005515//protein binding;GO:0008094//DNA-dependent ATPase activity;GO:0000400//four-way junction DNA binding	GO:0010165//response to X-ray;GO:0050769//positive regulation of neurogenesis;GO:0043524//negative regulation of neuron apoptotic process;GO:0000724//double-strand break repair via homologous recombination;GO:0001701//in utero embryonic development;GO:0010332//response to gamma radiation	K10879//DNA-repair protein XRCC2
NFKBIZ	0.371216	3.31e-11	2.38e-10	64332	GO:0005634//nucleus;GO:0016607//nuclear speck;GO:0036464//cytoplasmic ribonucleoprotein granule	GO:0005515//protein binding;GO:0003712//transcription cofactor activity	GO:0006357//regulation of transcription from RNA polymerase II promoter;GO:0006355//regulation of transcription, DNA-templated;GO:0006351//transcription, DNA-templated;GO:0006954//inflammatory response	K14242//NF-kappa-B inhibitor zeta
TYW1B	0.3712	0.00039804	0.00115562	441250	GO:0016021//integral component of membrane	GO:0016829//lyase activity;GO:0102521//tRNA-4-demethylwyosine synthase activity;GO:0046872//metal ion binding;GO:0010181//FMN binding;GO:0051539//4 iron, 4 sulfur cluster binding;GO:0003824//catalytic activity	GO:0055114//oxidation-reduction process;GO:0008033//tRNA processing	K15449//tRNA wybutosine-synthesizing protein 1 [EC:4.1.3.44]
ZNF808	0.370554	0.00289503	0.00692424	388558	GO:0005634//nucleus	GO:0003677//DNA binding;GO:0046872//metal ion binding;GO:0003700//DNA binding transcription factor activity	GO:0006355//regulation of transcription, DNA-templated	K09228//KRAB domain-containing zinc finger protein
STRN	0.370519	9.01e-36	2.39e-34	6801	GO:0016020//membrane;GO:0014069//postsynaptic density;GO:0005737//cytoplasm;GO:0043025//neuronal cell body;GO:0016021//integral component of membrane;GO:0005923//bicellular tight junction;GO:0043197//dendritic spine;GO:0000159//protein phosphatase type 2A complex;GO:0045211//postsynaptic membrane	GO:0030331//estrogen receptor binding;GO:0005524//ATP binding;GO:0070016//armadillo repeat domain binding;GO:0005516//calmodulin binding;GO:0051721//protein phosphatase 2A binding;GO:0004714//transmembrane receptor protein tyrosine kinase activity;GO:0032403//protein complex binding	GO:0007626//locomotory behavior;GO:0016358//dendrite development;GO:0070830//bicellular tight junction assembly;GO:0016055//Wnt signaling pathway;GO:0008285//negative regulation of cell proliferation	K17608//striatin 1/3/4
PTPN4	0.369818	1.92e-09	1.17e-08	5775	GO:0005856//cytoskeleton;GO:0019898//extrinsic component of membrane;GO:0009898//cytoplasmic side of plasma membrane;GO:0005737//cytoplasm	GO:0004726//non-membrane spanning protein tyrosine phosphatase activity;GO:0008092//cytoskeletal protein binding	GO:0006470//protein dephosphorylation	K18037//tyrosine-protein phosphatase non-receptor type 4 [EC:3.1.3.48]
UHMK1	0.368557	2.98e-52	1.26e-50	127933	GO:0030424//axon;GO:0005634//nucleus;GO:0005654//nucleoplasm;GO:0032839//dendrite cytoplasm;GO:0089701//U2AF;GO:0016607//nuclear speck;GO:0035770//ribonucleoprotein granule;GO:0071004//U2-type prespliceosome;GO:0005794//Golgi apparatus;GO:0035145//exon-exon junction complex;GO:0071598//neuronal ribonucleoprotein granule;GO:0000243//commitment complex	GO:0003729//mRNA binding;GO:0005515//protein binding;GO:0004674//protein serine/threonine kinase activity;GO:0008187//poly-pyrimidine tract binding;GO:0005524//ATP binding;GO:0016740//transferase activity;GO:0043021//ribonucleoprotein complex binding;GO:0030628//pre-mRNA 3'-splice site binding	GO:0018105//peptidyl-serine phosphorylation;GO:0031175//neuron projection development;GO:0046825//regulation of protein export from nucleus;GO:0045948//positive regulation of translational initiation;GO:0007050//cell cycle arrest;GO:0046777//protein autophosphorylation	K08877//U2AF homology motif (UHM) kinase 1 [EC:2.7.11.1]
LOC101930307	0.367956	5.57e-07	2.51e-06	101930307	NA	NA	NA	K15322//tRNA-splicing endonuclease subunit Sen2 [EC:3.1.27.9];K02927//large subunit ribosomal protein L40e;K12025//tripartite motif-containing protein 52
RICTOR	0.367493	7.33e-48	2.76e-46	253260	GO:0031932//TORC2 complex;GO:0005829//cytosol	GO:0043022//ribosome binding;GO:0008047//enzyme activator activity;GO:0019901//protein kinase binding	GO:0050731//positive regulation of peptidyl-tyrosine phosphorylation;GO:0042325//regulation of phosphorylation;GO:0010468//regulation of gene expression;GO:0051897//positive regulation of protein kinase B signaling;GO:0048011//neurotrophin TRK receptor signaling pathway;GO:0051896//regulation of protein kinase B signaling;GO:0031295//T cell costimulation;GO:0033135//regulation of peptidyl-serine …	K08267//rapamycin-insensitive companion of mTOR
UBR3	0.367273	1.48e-22	2.27e-21	130507	GO:0000151//ubiquitin ligase complex;GO:0016021//integral component of membrane;GO:0005737//cytoplasm	GO:0061630//ubiquitin protein ligase activity;GO:0008270//zinc ion binding;GO:0016874//ligase activity;GO:0004842//ubiquitin-protein transferase activity	GO:0007608//sensory perception of smell;GO:0071596//ubiquitin-dependent protein catabolic process via the N-end rule pathway;GO:0006511//ubiquitin-dependent protein catabolic process;GO:0001967//suckling behavior;GO:0042048//olfactory behavior;GO:0009790//embryo development;GO:0001701//in utero embryonic development	K11978//E3 ubiquitin-protein ligase UBR3 [EC:2.3.2.27]
FAM208B	0.366807	2.29e-30	5.04e-29	54906	GO:0005654//nucleoplasm;GO:0005737//cytoplasm	GO:0005515//protein binding	NA	K21873//protein TASOR
POC1B-GALNT4	0.366606	0.0439287	0.0730815	100528030	NA	NA	NA	K00710//polypeptide N-acetylgalactosaminyltransferase [EC:2.4.1.41]
SLC16A7	0.366541	6e-16	6.22e-15	9194	GO:0005887//integral component of plasma membrane;GO:0016021//integral component of membrane;GO:0005737//cytoplasm;GO:0005886//plasma membrane	GO:0005477//pyruvate secondary active transmembrane transporter activity;GO:0008028//monocarboxylic acid transmembrane transporter activity;GO:0015129//lactate transmembrane transporter activity;GO:0015293//symporter activity;GO:0050833//pyruvate transmembrane transporter activity	GO:0035873//lactate transmembrane transport;GO:0055085//transmembrane transport;GO:1901475//pyruvate transmembrane transport;GO:0006848//pyruvate transport	K08184//MFS transporter, MCP family, solute carrier family 16 (monocarboxylic acid transporters), member 7
DENND1B	0.366334	1.51e-24	2.55e-23	163486	GO:0005829//cytosol;GO:0030136//clathrin-coated vesicle;GO:0016607//nuclear speck	GO:0017112//Rab guanyl-nucleotide exchange factor activity	GO:0035745//T-helper 2 cell cytokine production;GO:0050852//T cell receptor signaling pathway;GO:0043547//positive regulation of GTPase activity;GO:0032456//endocytic recycling;GO:0015031//protein transport;GO:0050776//regulation of immune response;GO:0061024//membrane organization	K20160//DENN domain-containing protein 1
KMT2C	0.365372	5.34e-67	3.16e-65	58508	GO:0044666//MLL3/4 complex	GO:0003677//DNA binding;GO:0005515//protein binding;GO:0008270//zinc ion binding;GO:0042800//histone methyltransferase activity (H3-K4 specific)	GO:0006355//regulation of transcription, DNA-templated;GO:0035556//intracellular signal transduction;GO:0051568//histone H3-K4 methylation	K09188//histone-lysine N-methyltransferase MLL3 [EC:2.1.1.43]
ARFGEF2	0.364855	5.45e-48	2.06e-46	10564	GO:0005815//microtubule organizing center;GO:0030054//cell junction;GO:0005802//trans-Golgi network;GO:0000139//Golgi membrane;GO:0048471//perinuclear region of cytoplasm;GO:0005879//axonemal microtubule;GO:0032280//symmetric synapse;GO:0005829//cytosol;GO:0043197//dendritic spine;GO:0032279//asymmetric synapse;GO:0055037//recycling endosome	GO:0050811//GABA receptor binding;GO:0017022//myosin binding;GO:0005086//ARF guanyl-nucleotide exchange factor activity;GO:0034237//protein kinase A regulatory subunit binding	GO:0001881//receptor recycling;GO:0032760//positive regulation of tumor necrosis factor production;GO:0010256//endomembrane system organization;GO:0032012//regulation of ARF protein signal transduction;GO:0007032//endosome organization;GO:0015031//protein transport;GO:0006887//exocytosis;GO:0006893//Golgi to plasma membrane transport	K18442//brefeldin A-inhibited guanine nucleotide-exchange protein
C5orf42	0.363936	6.6e-19	8.34e-18	65250	GO:0035869//ciliary transition zone;GO:0016021//integral component of membrane	NA	NA	NA
ATP8A1	0.363005	0.0316319	0.0556534	10396	GO:0070062//extracellular exosome;GO:0005783//endoplasmic reticulum;GO:0016021//integral component of membrane;GO:0005802//trans-Golgi network;GO:0005886//plasma membrane;GO:0042584//chromaffin granule membrane;GO:0000139//Golgi membrane	GO:0000287//magnesium ion binding;GO:0005515//protein binding;GO:0005524//ATP binding;GO:0019829//cation-transporting ATPase activity;GO:0004012//phospholipid-translocating ATPase activity	GO:0045332//phospholipid translocation;GO:0034220//ion transmembrane transport;GO:0015917//aminophospholipid transport	K14802//phospholipid-transporting ATPase [EC:3.6.3.1]
ANKRD44	0.362635	4.8e-16	5.04e-15	91526	NA	GO:0005515//protein binding	NA	K15503//serine/threonine-protein phosphatase 6 regulatory ankyrin repeat subunit B
LACC1	0.361108	2.86e-12	2.26e-11	144811	GO:0005777//peroxisome	GO:0005507//copper ion binding	NA	K05810//polyphenol oxidase [EC:1.10.3.-]
SLK	0.360892	6.92e-64	3.87e-62	9748	GO:0070062//extracellular exosome;GO:0031252//cell leading edge;GO:0005737//cytoplasm;GO:0048471//perinuclear region of cytoplasm	GO:0004674//protein serine/threonine kinase activity;GO:0005524//ATP binding;GO:0042802//identical protein binding;GO:0004702//signal transducer, downstream of receptor, with serine/threonine kinase activity;GO:0042803//protein homodimerization activity;GO:0045296//cadherin binding	GO:0023014//signal transduction by protein phosphorylation;GO:0007346//regulation of mitotic cell cycle;GO:0032147//activation of protein kinase activity;GO:0046777//protein autophosphorylation;GO:0006915//apoptotic process;GO:0051893//regulation of focal adhesion assembly;GO:0030334//regulation of cell migration;GO:0031098//stress-activated protein kinase signaling cascade;GO:0042981//regulation…	K08836//STE20-like kinase [EC:2.7.11.1]
ZBTB21	0.360861	3.35e-12	2.64e-11	49854	GO:0005634//nucleus;GO:0005654//nucleoplasm;GO:0005829//cytosol	GO:0046872//metal ion binding;GO:0005515//protein binding;GO:0008327//methyl-CpG binding;GO:0003676//nucleic acid binding	GO:0045892//negative regulation of transcription, DNA-templated;GO:0006355//regulation of transcription, DNA-templated;GO:0006351//transcription, DNA-templated	K09228//KRAB domain-containing zinc finger protein;K10510//zinc finger and BTB domain-containing protein 38
FRYL	0.360374	1.11e-41	3.49e-40	285527	GO:0005938//cell cortex;GO:0030427//site of polarized growth	NA	GO:0006355//regulation of transcription, DNA-templated	K08873//serine/threonine-protein kinase SMG1 [EC:2.7.11.1]
PCDHGA11	0.359718	0.0251458	0.0458424	56105	GO:0016021//integral component of membrane;GO:0005886//plasma membrane	GO:0005509//calcium ion binding	GO:0007156//homophilic cell adhesion via plasma membrane adhesion molecules	K16495//protocadherin gamma subfamily A
HERC1	0.359339	2.85e-33	7.01e-32	8925	GO:0016020//membrane;GO:0005794//Golgi apparatus;GO:0005829//cytosol	GO:0005086//ARF guanyl-nucleotide exchange factor activity;GO:0004842//ubiquitin-protein transferase activity;GO:0016874//ligase activity	GO:0006810//transport	K10594//E3 ubiquitin-protein ligase HERC1 [EC:2.3.2.26]
ANKRD36C	0.359327	1.52e-09	9.37e-09	400986	NA	NA	NA	K17299//POTE ankyrin domain family protein
ATP11A	0.359235	1.02e-108	1.31e-106	23250	GO:0016020//membrane;GO:0005765//lysosomal membrane;GO:0043231//intracellular membrane-bounded organelle;GO:0005783//endoplasmic reticulum;GO:0035579//specific granule membrane;GO:0016021//integral component of membrane;GO:0070821//tertiary granule membrane;GO:0005769//early endosome;GO:0005886//plasma membrane;GO:0055037//recycling endosome	GO:0000287//magnesium ion binding;GO:0005515//protein binding;GO:0005524//ATP binding;GO:0004012//phospholipid-translocating ATPase activity	GO:0045332//phospholipid translocation;GO:0043312//neutrophil degranulation	K01530//phospholipid-translocating ATPase [EC:3.6.3.1]
USF3	0.358886	3.45e-13	2.95e-12	205717	NA	NA	NA	K19009//serine/threonine-protein kinase SIK3 [EC:2.7.11.1]
C9orf47	0.358435	0.00963032	0.0201323	286223	GO:0005887//integral component of plasma membrane;GO:0005576//extracellular region;GO:0016021//integral component of membrane;GO:0005886//plasma membrane	GO:0008289//lipid binding;GO:0005178//integrin binding;GO:0038036//sphingosine-1-phosphate receptor activity;GO:0004930//G-protein coupled receptor activity	GO:0007186//G-protein coupled receptor signaling pathway;GO:0007193//adenylate cyclase-inhibiting G-protein coupled receptor signaling pathway;GO:0009653//anatomical structure morphogenesis;GO:0001816//cytokine production;GO:0006954//inflammatory response;GO:0032651//regulation of interleukin-1 beta production;GO:1903141//negative regulation of establishment of endothelial barrier;GO:0007204//pos…	K04290//sphingosine 1-phosphate receptor 3
ZKSCAN8	0.35803	2.75e-47	1.02e-45	7745	GO:0005634//nucleus	GO:0046872//metal ion binding;GO:0043565//sequence-specific DNA binding;GO:0003700//DNA binding transcription factor activity	GO:0006351//transcription, DNA-templated;GO:0016032//viral process	K09228//KRAB domain-containing zinc finger protein;K09229//KRAB and SCAN domains-containing zinc finger protein
GPLD1	0.357595	0.0479161	0.0786276	2822	GO:0005765//lysosomal membrane;GO:0070062//extracellular exosome;GO:0005615//extracellular space;GO:0005578//proteinaceous extracellular matrix	GO:0004621//glycosylphosphatidylinositol phospholipase D activity;GO:0017080//sodium channel regulator activity	GO:0010867//positive regulation of triglyceride biosynthetic process;GO:0046470//phosphatidylcholine metabolic process;GO:0008286//insulin receptor signaling pathway;GO:0035690//cellular response to drug;GO:0035774//positive regulation of insulin secretion involved in cellular response to glucose stimulus;GO:0010595//positive regulation of endothelial cell migration;GO:0010897//negative regulatio…	K01127//glycosylphosphatidylinositol phospholipase D [EC:3.1.4.50]
PDZD8	0.357264	1.86e-23	3.02e-22	118987	GO:0016020//membrane;GO:0005622//intracellular	GO:0046872//metal ion binding	GO:0007010//cytoskeleton organization;GO:0019048//modulation by virus of host morphology or physiology;GO:0022604//regulation of cell morphogenesis;GO:0035556//intracellular signal transduction	K10360//myosin IX
MAN2A1	0.356983	1.88e-29	4e-28	4124	GO:0070062//extracellular exosome;GO:0016021//integral component of membrane;GO:0005801//cis-Golgi network;GO:0000139//Golgi membrane	GO:0030246//carbohydrate binding;GO:0016799//hydrolase activity, hydrolyzing N-glycosyl compounds;GO:0008270//zinc ion binding;GO:0004572//mannosyl-oligosaccharide 1,3-1,6-alpha-mannosidase activity	GO:0043687//post-translational protein modification;GO:0007585//respiratory gaseous exchange;GO:0001889//liver development;GO:0018279//protein N-linked glycosylation via asparagine;GO:0001701//in utero embryonic development;GO:0006491//N-glycan processing;GO:0007005//mitochondrion organization;GO:0006013//mannose metabolic process;GO:0007033//vacuole organization;GO:0048286//lung alveolus develop…	K01231//alpha-mannosidase II [EC:3.2.1.114]
AGL	0.356605	1.3e-09	8.04e-09	178	GO:0034774//secretory granule lumen;GO:0005634//nucleus;GO:0016234//inclusion body;GO:0005737//cytoplasm;GO:0016529//sarcoplasmic reticulum;GO:0005829//cytosol;GO:0005576//extracellular region;GO:1904813//ficolin-1-rich granule lumen;GO:0043033//isoamylase complex	GO:0102500//beta-maltose 4-alpha-glucanotransferase activity;GO:0004135//amylo-alpha-1,6-glucosidase activity;GO:0031593//polyubiquitin modification-dependent protein binding;GO:0030247//polysaccharide binding;GO:0004134//4-alpha-glucanotransferase activity;GO:0004133//glycogen debranching enzyme activity	GO:0006006//glucose metabolic process;GO:0005980//glycogen catabolic process;GO:0005978//glycogen biosynthetic process;GO:0007584//response to nutrient;GO:0043312//neutrophil degranulation;GO:0051384//response to glucocorticoid;GO:0044281//small molecule metabolic process	K01196//glycogen debranching enzyme [EC:2.4.1.25 3.2.1.33]
MED13L	0.356551	1.09e-137	2.35e-135	23389	GO:0016592//mediator complex	GO:0001104//RNA polymerase II transcription cofactor activity	GO:0006351//transcription, DNA-templated	K15164//mediator of RNA polymerase II transcription subunit 13
2020-03-01	0.356396	0.000385421	0.00112277	55016	GO:0005765//lysosomal membrane;GO:0031901//early endosome membrane;GO:0032588//trans-Golgi network membrane;GO:0031410//cytoplasmic vesicle;GO:0016021//integral component of membrane;GO:0031902//late endosome membrane;GO:0005789//endoplasmic reticulum membrane;GO:0005886//plasma membrane;GO:0030659//cytoplasmic vesicle membrane	GO:0061630//ubiquitin protein ligase activity;GO:0070738//tubulin-glycine ligase activity;GO:0070740//tubulin-glutamic acid ligase activity;GO:0070736//protein-glycine ligase activity, initiating;GO:0008766//UDP-N-acetylmuramoylalanyl-D-glutamyl-2,6-diaminopimelate-D-alanyl-D-alanine ligase activity;GO:0018169//ribosomal S6-glutamic acid ligase activity;GO:0016874//ligase activity;GO:0042287//MHC…	GO:0006955//immune response;GO:0002495//antigen processing and presentation of peptide antigen via MHC class II;GO:0000209//protein polyubiquitination	K10656//E3 ubiquitin-protein ligase MARCH1/8 [EC:2.3.2.27]
CHD1	0.3558	1.6e-48	6.16e-47	1105	GO:0005634//nucleus;GO:0001650//fibrillar center;GO:0005737//cytoplasm	GO:0003677//DNA binding;GO:0005524//ATP binding;GO:0004386//helicase activity;GO:0035064//methylated histone binding;GO:0004003//ATP-dependent DNA helicase activity	GO:0006357//regulation of transcription from RNA polymerase II promoter;GO:0006338//chromatin remodeling;GO:0016569//covalent chromatin modification;GO:0006351//transcription, DNA-templated;GO:0043923//positive regulation by host of viral transcription	K11367//chromodomain-helicase-DNA-binding protein 1 [EC:3.6.4.12]
ZNF791	0.355608	4.95e-08	2.55e-07	163049	GO:0005634//nucleus	GO:0003677//DNA binding;GO:0046872//metal ion binding	GO:0006355//regulation of transcription, DNA-templated	K09228//KRAB domain-containing zinc finger protein
QSER1	0.355571	3.67e-31	8.28e-30	79832	NA	NA	NA	K11661//helicase SRCAP [EC:3.6.4.-];K13123//G patch domain-containing protein 1
TPR	0.355316	2e-89	1.72e-87	7175	GO:0072686//mitotic spindle;GO:0043657//host cell;GO:0009318//exodeoxyribonuclease VII complex;GO:0005634//nucleus;GO:0005654//nucleoplasm;GO:0005643//nuclear pore;GO:0031965//nuclear membrane;GO:0005635//nuclear envelope;GO:0019898//extrinsic component of membrane;GO:0042405//nuclear inclusion body;GO:0005737//cytoplasm;GO:0044615//nuclear pore nuclear basket;GO:0034399//nuclear periphery;GO:000…	GO:0043495//protein membrane anchor;GO:0070840//dynein complex binding;GO:0003723//RNA binding;GO:0003729//mRNA binding;GO:0005487//nucleocytoplasmic transporter activity;GO:0031072//heat shock protein binding;GO:0042803//protein homodimerization activity;GO:0008855//exodeoxyribonuclease VII activity;GO:0015631//tubulin binding;GO:0051019//mitogen-activated protein kinase binding;GO:0003682//chro…	GO:0016925//protein sumoylation;GO:0090316//positive regulation of intracellular protein transport;GO:0031990//mRNA export from nucleus in response to heat stress;GO:0043578//nuclear matrix organization;GO:0045947//negative regulation of translational initiation;GO:0035457//cellular response to interferon-alpha;GO:0051292//nuclear pore complex assembly;GO:0000189//MAPK import into nucleus;GO:0060…	K09291//nucleoprotein TPR
WHSC1L1	0.354721	1.79e-24	3.03e-23	54904	GO:0005654//nucleoplasm;GO:0005694//chromosome	GO:0005515//protein binding;GO:0008270//zinc ion binding;GO:0018024//histone-lysine N-methyltransferase activity	GO:0030154//cell differentiation;GO:0006355//regulation of transcription, DNA-templated;GO:0016049//cell growth;GO:0034968//histone lysine methylation	K11425//histone-lysine N-methyltransferase NSD3 [EC:2.1.1.43]
NA	0.354115	0.0140458	0.0279028	BGI_novel_G001387	NA	NA	NA	K07985//MHC class I-related protein
SLC4A7	0.353979	2.26e-24	3.8e-23	9497	GO:0016323//basolateral plasma membrane;GO:0016324//apical plasma membrane;GO:0031410//cytoplasmic vesicle;GO:0005887//integral component of plasma membrane;GO:0016021//integral component of membrane;GO:0032420//stereocilium;GO:0005886//plasma membrane;GO:0045202//synapse	GO:0008510//sodium:bicarbonate symporter activity;GO:0005452//inorganic anion exchanger activity	GO:0015701//bicarbonate transport;GO:0055085//transmembrane transport;GO:0021747//cochlear nucleus development;GO:0046666//retinal cell programmed cell death;GO:0051453//regulation of intracellular pH;GO:0060117//auditory receptor cell development;GO:0061299//retina vasculature morphogenesis in camera-type eye	K13858//solute carrier family 4 (sodium bicarbonate cotransporter), member 7
NBEAL1	0.35273	0.000166707	0.000524568	65065	GO:0012505//endomembrane system;GO:0019898//extrinsic component of membrane	GO:0005543//phospholipid binding	NA	K18953//factor associated with neutral sphingomyelinase activation;K02870//large subunit ribosomal protein L12e;K22262//WD repeat and FYVE domain-containing protein 3
SMC1A	0.352582	1.09e-94	1.06e-92	8243	GO:0005654//nucleoplasm;GO:0000794//condensed nuclear chromosome;GO:0005829//cytosol;GO:0030893//meiotic cohesin complex;GO:0000777//condensed chromosome kinetochore	GO:0036033//mediator complex binding;GO:0005524//ATP binding;GO:0003682//chromatin binding;GO:0046982//protein heterodimerization activity	GO:0030261//chromosome condensation;GO:0000398//mRNA splicing, via spliceosome;GO:0006281//DNA repair;GO:0000236//mitotic prometaphase;GO:0007091//metaphase/anaphase transition of mitotic cell cycle;GO:0000075//cell cycle checkpoint;GO:0042770//signal transduction in response to DNA damage;GO:0019827//stem cell population maintenance;GO:0009314//response to radiation;GO:0051301//cell division;GO:…	K06636//structural maintenance of chromosome 1
ATM	0.352282	1.67e-38	4.72e-37	472	GO:0000784//nuclear chromosome, telomeric region;GO:0005654//nucleoplasm;GO:1990391//DNA repair complex;GO:0000781//chromosome, telomeric region;GO:0005730//nucleolus;GO:0005819//spindle	GO:0003677//DNA binding;GO:0004677//DNA-dependent protein kinase activity;GO:0005524//ATP binding;GO:0016303//1-phosphatidylinositol-3-kinase activity;GO:0047485//protein N-terminus binding;GO:0046983//protein dimerization activity;GO:0032403//protein complex binding	GO:0048599//oocyte development;GO:0071481//cellular response to X-ray;GO:0007292//female gamete generation;GO:0007420//brain development;GO:1904262//negative regulation of TORC1 signaling;GO:0097694//establishment of RNA localization to telomere;GO:0007131//reciprocal meiotic recombination;GO:0009791//post-embryonic development;GO:0071500//cellular response to nitrosative stress;GO:0001756//somit…	K04728//ataxia telangiectasia mutated family protein [EC:2.7.11.1]
UBR5	0.351972	7.51e-76	5.39e-74	51366	GO:0016020//membrane;GO:0005634//nucleus;GO:0005654//nucleoplasm;GO:0043234//protein complex;GO:0005829//cytosol;GO:0016021//integral component of membrane;GO:0005737//cytoplasm;GO:0048471//perinuclear region of cytoplasm	GO:0034450//ubiquitin-ubiquitin ligase activity;GO:0043130//ubiquitin binding;GO:0003723//RNA binding;GO:0008270//zinc ion binding;GO:0016874//ligase activity;GO:0004842//ubiquitin-protein transferase activity	GO:0050847//progesterone receptor signaling pathway;GO:0006281//DNA repair;GO:0033160//positive regulation of protein import into nucleus, translocation;GO:2000780//negative regulation of double-strand break repair;GO:0035413//positive regulation of catenin import into nucleus;GO:0042787//protein ubiquitination involved in ubiquitin-dependent protein catabolic process;GO:0010628//positive regulat…	K10593//E3 ubiquitin-protein ligase EDD1 [EC:2.3.2.26]
KIAA1958	0.350584	5.48e-26	9.97e-25	158405	GO:0005654//nucleoplasm;GO:0005737//cytoplasm	GO:0000981//RNA polymerase II transcription factor activity, sequence-specific DNA binding;GO:0003677//DNA binding;GO:0005515//protein binding	NA	K17985//activating molecule in BECN1-regulated autophagy protein 1
KMT2A	0.350459	1.05e-48	4.07e-47	4297	GO:0005634//nucleus;GO:0005654//nucleoplasm;GO:0071339//MLL1 complex;GO:0035097//histone methyltransferase complex;GO:0005829//cytosol;GO:0005737//cytoplasm	GO:0001046//core promoter sequence-specific DNA binding;GO:0042802//identical protein binding;GO:0042800//histone methyltransferase activity (H3-K4 specific);GO:0003680//AT DNA binding;GO:0044212//transcription regulatory region DNA binding;GO:0042803//protein homodimerization activity;GO:0070577//lysine-acetylated histone binding;GO:0045322//unmethylated CpG binding;GO:0003682//chromatin binding…	GO:2001040//positive regulation of cellular response to drug;GO:0032411//positive regulation of transporter activity;GO:0009791//post-embryonic development;GO:0048172//regulation of short-term neuronal synaptic plasticity;GO:0008285//negative regulation of cell proliferation;GO:0044648//histone H3-K4 dimethylation;GO:0006915//apoptotic process;GO:0035864//response to potassium ion;GO:0018026//pep…	K09186//histone-lysine N-methyltransferase MLL1 [EC:2.1.1.43]
BRWD3	0.350361	2.33e-29	4.95e-28	254065	GO:0005634//nucleus	NA	GO:0006357//regulation of transcription from RNA polymerase II promoter;GO:0007010//cytoskeleton organization;GO:0008360//regulation of cell shape	K11798//bromodomain and WD repeat domain containing protein 1/3
EML6	0.350028	0.0169678	0.0329584	400954	GO:0005874//microtubule;GO:0015630//microtubule cytoskeleton;GO:0005737//cytoplasm	GO:0008017//microtubule binding	NA	K15322//tRNA-splicing endonuclease subunit Sen2 [EC:3.1.27.9];K17985//activating molecule in BECN1-regulated autophagy protein 1;K18598//echinoderm microtubule-associated protein-like 6;K01064//wingless-type MMTV integration site family, member 9
RBM12B	0.349936	8.07e-24	1.32e-22	389677	NA	GO:0005515//protein binding;GO:0000166//nucleotide binding	NA	K15049//endonuclease domain-containing 1 protein;K13191//RNA-binding protein 16
ZNF587	0.349754	8.49e-14	7.58e-13	84914	GO:0005634//nucleus;GO:0005622//intracellular	GO:0003677//DNA binding;GO:0046872//metal ion binding;GO:0005515//protein binding;GO:0003676//nucleic acid binding	GO:0045892//negative regulation of transcription, DNA-templated;GO:0006355//regulation of transcription, DNA-templated	K09228//KRAB domain-containing zinc finger protein
USP37	0.349364	5.89e-28	1.17e-26	57695	GO:0005634//nucleus;GO:0005654//nucleoplasm	GO:0004843//thiol-dependent ubiquitin-specific protease activity;GO:0004197//cysteine-type endopeptidase activity;GO:0036459//thiol-dependent ubiquitinyl hydrolase activity;GO:0019901//protein kinase binding	GO:0071108//protein K48-linked deubiquitination;GO:0006511//ubiquitin-dependent protein catabolic process;GO:0051301//cell division;GO:0006275//regulation of DNA replication;GO:0016579//protein deubiquitination;GO:0000082//G1/S transition of mitotic cell cycle;GO:0035871//protein K11-linked deubiquitination	K11850//ubiquitin carboxyl-terminal hydrolase 26/29/37 [EC:3.4.19.12]
ANKRD17	0.349326	1.87e-69	1.15e-67	26057	GO:0016020//membrane;GO:0005634//nucleus;GO:0000785//chromatin;GO:0005737//cytoplasm	GO:0005515//protein binding;GO:0003682//chromatin binding	GO:0051151//negative regulation of smooth muscle cell differentiation;GO:0019048//modulation by virus of host morphology or physiology;GO:0001955//blood vessel maturation	K16726//ankyrin repeat domain-containing protein 17
MED13	0.349323	4.67e-41	1.44e-39	9969	GO:0016020//membrane;GO:0005634//nucleus;GO:0005654//nucleoplasm;GO:0016592//mediator complex	GO:0042809//vitamin D receptor binding;GO:0003713//transcription coactivator activity;GO:0046966//thyroid hormone receptor binding;GO:0001104//RNA polymerase II transcription cofactor activity;GO:0004872//receptor activity;GO:0003712//transcription cofactor activity;GO:0030374//ligand-dependent nuclear receptor transcription coactivator activity	GO:0070328//triglyceride homeostasis;GO:0045944//positive regulation of transcription from RNA polymerase II promoter;GO:0042632//cholesterol homeostasis;GO:1904168//negative regulation of thyroid hormone receptor activity;GO:0006367//transcription initiation from RNA polymerase II promoter;GO:0030518//intracellular steroid hormone receptor signaling pathway;GO:0030521//androgen receptor signalin…	K15164//mediator of RNA polymerase II transcription subunit 13
TET2	0.349168	1.68e-16	1.82e-15	54790	NA	GO:0003677//DNA binding;GO:0005515//protein binding;GO:0008270//zinc ion binding;GO:0070579//methylcytosine dioxygenase activity;GO:0008198//ferrous iron binding	GO:0006211//5-methylcytosine catabolic process;GO:0014070//response to organic cyclic compound;GO:0001822//kidney development;GO:0030099//myeloid cell differentiation;GO:0080111//DNA demethylation;GO:0009791//post-embryonic development;GO:0045944//positive regulation of transcription from RNA polymerase II promoter;GO:0006493//protein O-linked glycosylation;GO:0080182//histone H3-K4 trimethylatio…	K13097//methylcytosine dioxygenase [EC:1.14.11.-]
MYO1C	0.348664	0.00378935	0.00880532	4641	GO:0070062//extracellular exosome;GO:0005643//nuclear pore;GO:0005654//nucleoplasm;GO:0005903//brush border;GO:0060171//stereocilium membrane;GO:0005902//microvillus;GO:0009925//basal plasma membrane;GO:0001726//ruffle;GO:0001725//stress fiber;GO:0005730//nucleolus;GO:0045121//membrane raft;GO:0005829//cytosol;GO:0045160//myosin I complex;GO:0016328//lateral plasma membrane;GO:0031941//filamentou…	GO:0003779//actin binding;GO:0005524//ATP binding;GO:0008022//protein C-terminus binding;GO:0003774//motor activity;GO:0005102//receptor binding;GO:0005516//calmodulin binding;GO:0017160//Ral GTPase binding;GO:0030898//actin-dependent ATPase activity	GO:0038089//positive regulation of cell migration by vascular endothelial growth factor signaling pathway;GO:1900748//positive regulation of vascular endothelial growth factor signaling pathway;GO:2000810//regulation of bicellular tight junction assembly;GO:0090314//positive regulation of protein targeting to membrane;GO:0051028//mRNA transport	K10356//myosin I
HECTD1	0.348374	4.63e-71	3e-69	25831	GO:0005634//nucleus;GO:0005737//cytoplasm	GO:0046872//metal ion binding;GO:0005515//protein binding;GO:0004842//ubiquitin-protein transferase activity;GO:0016874//ligase activity	GO:0007155//cell adhesion;GO:0001843//neural tube closure;GO:0042787//protein ubiquitination involved in ubiquitin-dependent protein catabolic process	K12231//E3 ubiquitin-protein ligase HECTD1 [EC:2.3.2.26]
DENND4A	0.348169	6.73e-21	9.55e-20	10260	GO:0005634//nucleus	GO:0003677//DNA binding;GO:0017112//Rab guanyl-nucleotide exchange factor activity	GO:0006355//regulation of transcription, DNA-templated	K20163//DENN domain-containing protein 4
CPD	0.347719	5.84e-123	9.61e-121	1362	GO:0070062//extracellular exosome;GO:0005615//extracellular space;GO:0005634//nucleus;GO:0016021//integral component of membrane;GO:0005802//trans-Golgi network;GO:0005886//plasma membrane	GO:0004185//serine-type carboxypeptidase activity;GO:0004181//metallocarboxypeptidase activity;GO:0008270//zinc ion binding	GO:0006508//proteolysis	K07752//carboxypeptidase D [EC:3.4.17.22]
PHC3	0.347651	6.85e-24	1.13e-22	80012	GO:0005654//nucleoplasm;GO:0035102//PRC1 complex;GO:0005634//nucleus;GO:0015629//actin cytoskeleton	GO:0003677//DNA binding;GO:0005515//protein binding;GO:0008270//zinc ion binding	GO:0007275//multicellular organism development	K11458//polyhomeotic-like protein 3
JMJD1C	0.347316	4.03e-53	1.73e-51	221037	GO:0005634//nucleus;GO:0005654//nucleoplasm;GO:0000785//chromatin;GO:0005622//intracellular	GO:0046872//metal ion binding;GO:0046966//thyroid hormone receptor binding;GO:0032454//histone demethylase activity (H3-K9 specific);GO:0031490//chromatin DNA binding;GO:0000976//transcription regulatory region sequence-specific DNA binding;GO:0051213//dioxygenase activity	GO:0007596//blood coagulation;GO:0006355//regulation of transcription, DNA-templated;GO:0033169//histone H3-K9 demethylation;GO:0006351//transcription, DNA-templated	K11449//jumonji domain-containing protein 1C [EC:1.14.11.-]
RALGPS2	0.346712	0.0355895	0.0614659	55103	GO:0005737//cytoplasm;GO:0005886//plasma membrane	GO:0005085//guanyl-nucleotide exchange factor activity	GO:0007264//small GTPase mediated signal transduction	K04349//Ras-specific guanine nucleotide-releasing factor 1;K03099//son of sevenless
ITGAV	0.345851	5.95e-11	4.18e-10	3685	GO:0070062//extracellular exosome;GO:0005925//focal adhesion;GO:0009897//external side of plasma membrane;GO:0032587//ruffle membrane;GO:0034684//integrin alphav-beta5 complex;GO:0031258//lamellipodium membrane;GO:0045335//phagocytic vesicle;GO:0035867//alphav-beta3 integrin-IGF-1-IGF1R complex;GO:0034683//integrin alphav-beta3 complex;GO:0034686//integrin alphav-beta8 complex;GO:0031528//microvi…	GO:0002020//protease binding;GO:0031994//insulin-like growth factor I binding;GO:0001968//fibronectin binding;GO:0005245//voltage-gated calcium channel activity;GO:0019960//C-X3-C chemokine binding;GO:0001846//opsonin binding;GO:0015026//coreceptor activity;GO:0005080//protein kinase C binding;GO:1990430//extracellular matrix protein binding;GO:0046872//metal ion binding;GO:0017134//fibroblast gr…	GO:0070588//calcium ion transmembrane transport;GO:2000425//regulation of apoptotic cell clearance;GO:0007596//blood coagulation;GO:0030335//positive regulation of cell migration;GO:0032369//negative regulation of lipid transport;GO:0045785//positive regulation of cell adhesion;GO:2000536//negative regulation of entry of bacterium into host cell;GO:0070371//ERK1 and ERK2 cascade;GO:0052066//entry…	K06487//integrin alpha V
ZNF697	0.345573	0.00044059	0.00126829	90874	GO:0005634//nucleus	GO:0003677//DNA binding;GO:0046872//metal ion binding	GO:0006355//regulation of transcription, DNA-templated	K09228//KRAB domain-containing zinc finger protein
RAB11FIP2	0.345529	2.87e-21	4.15e-20	22841	GO:0043231//intracellular membrane-bounded organelle;GO:0005768//endosome;GO:0055038//recycling endosome membrane;GO:0005654//nucleoplasm;GO:0005886//plasma membrane;GO:0030659//cytoplasmic vesicle membrane	GO:0042802//identical protein binding;GO:0017137//Rab GTPase binding;GO:0042803//protein homodimerization activity;GO:0019901//protein kinase binding	GO:0006833//water transport;GO:0055085//transmembrane transport;GO:0045055//regulated exocytosis;GO:0030010//establishment of cell polarity;GO:0035773//insulin secretion involved in cellular response to glucose stimulus;GO:1903078//positive regulation of protein localization to plasma membrane;GO:0015031//protein transport;GO:0003091//renal water homeostasis	K12484//Rab11 family-interacting protein 1/2/5
SEC24A	0.345399	1.93e-22	2.95e-21	10802	GO:0005829//cytosol;GO:0030127//COPII vesicle coat;GO:0005789//endoplasmic reticulum membrane;GO:0012507//ER to Golgi transport vesicle membrane;GO:0048471//perinuclear region of cytoplasm;GO:0000139//Golgi membrane	GO:0005515//protein binding;GO:0008270//zinc ion binding	GO:0043687//post-translational protein modification;GO:0018279//protein N-linked glycosylation via asparagine;GO:0048208//COPII vesicle coating;GO:0090110//cargo loading into COPII-coated vesicle;GO:0002474//antigen processing and presentation of peptide antigen via MHC class I;GO:0006886//intracellular protein transport;GO:0050714//positive regulation of protein secretion;GO:0045714//regulation …	K14007//protein transport protein SEC24
JAK2	0.345178	1.16e-10	7.89e-10	3717	GO:0016020//membrane;GO:0005856//cytoskeleton;GO:0005654//nucleoplasm;GO:0016363//nuclear matrix;GO:0005737//cytoplasm;GO:0005901//caveola;GO:0005829//cytosol;GO:0031234//extrinsic component of cytoplasmic side of plasma membrane;GO:0031904//endosome lumen	GO:0042393//histone binding;GO:0005524//ATP binding;GO:0005131//growth hormone receptor binding;GO:0019901//protein kinase binding;GO:0033130//acetylcholine receptor binding;GO:0043548//phosphatidylinositol 3-kinase binding;GO:0020037//heme binding;GO:0004715//non-membrane spanning protein tyrosine kinase activity;GO:0035401//histone kinase activity (H3-Y41 specific);GO:0042169//SH2 domain bindin…	GO:0007596//blood coagulation;GO:0030335//positive regulation of cell migration;GO:0048008//platelet-derived growth factor receptor signaling pathway;GO:0033194//response to hydroperoxide;GO:0046677//response to antibiotic;GO:0022408//negative regulation of cell-cell adhesion;GO:0032760//positive regulation of tumor necrosis factor production;GO:0043065//positive regulation of apoptotic process;G…	K04447//Janus kinase 2 [EC:2.7.10.2]
CD101	0.345123	0.000977147	0.00259636	9398	GO:0070062//extracellular exosome;GO:0016021//integral component of membrane;GO:0005886//plasma membrane	GO:0016812//hydrolase activity, acting on carbon-nitrogen (but not peptide) bonds, in cyclic amides	GO:0007166//cell surface receptor signaling pathway	K06522//immunoglobulin superfamily, member 2/3
NA	0.345066	2.06e-26	3.84e-25	BGI_novel_G000532	GO:0016020//membrane;GO:0005814//centriole;GO:0005634//nucleus;GO:0005654//nucleoplasm;GO:0005743//mitochondrial inner membrane;GO:0005737//cytoplasm	GO:0061630//ubiquitin protein ligase activity;GO:0008270//zinc ion binding;GO:0031625//ubiquitin protein ligase binding;GO:0032183//SUMO binding;GO:0005085//guanyl-nucleotide exchange factor activity;GO:0004842//ubiquitin-protein transferase activity	GO:0006886//intracellular protein transport;GO:0043161//proteasome-mediated ubiquitin-dependent protein catabolic process;GO:0016567//protein ubiquitination;GO:0007283//spermatogenesis;GO:0006303//double-strand break repair via nonhomologous end joining;GO:0006974//cellular response to DNA damage stimulus	K10595//E3 ubiquitin-protein ligase HERC2 [EC:2.3.2.26]
DOCK11	0.34484	6.3e-34	1.59e-32	139818	GO:0005829//cytosol;GO:0005622//intracellular	GO:0017048//Rho GTPase binding;GO:0005089//Rho guanyl-nucleotide exchange factor activity	GO:0007596//blood coagulation;GO:0007264//small GTPase mediated signal transduction	K13708//dedicator of cytokinesis protein 1;K05727//dedicator of cytokinesis protein 3;K21853//dedicator of cytokinesis protein 9/10/11
POLQ	0.34464	3.31e-25	5.79e-24	10721	GO:0005634//nucleus;GO:0005654//nucleoplasm;GO:0005694//chromosome;GO:0005737//cytoplasm	GO:0003677//DNA binding;GO:0005524//ATP binding;GO:0051575//5'-deoxyribose-5-phosphate lyase activity;GO:0042802//identical protein binding;GO:0043142//single-stranded DNA-dependent ATPase activity;GO:0003887//DNA-directed DNA polymerase activity;GO:0005515//protein binding;GO:0003684//damaged DNA binding;GO:0003682//chromatin binding	GO:0006281//DNA repair;GO:0006284//base-excision repair;GO:0006260//DNA replication;GO:0016446//somatic hypermutation of immunoglobulin genes;GO:0051260//protein homooligomerization;GO:0006302//double-strand break repair;GO:2000042//negative regulation of double-strand break repair via homologous recombination;GO:0006261//DNA-dependent DNA replication;GO:0097681//double-strand break repair via al…	K02349//DNA polymerase theta [EC:2.7.7.7]
BAZ2B	0.344146	1.15e-05	4.36e-05	29994	GO:0005634//nucleus	GO:0003677//DNA binding;GO:0005515//protein binding;GO:0008270//zinc ion binding	GO:0006355//regulation of transcription, DNA-templated	K15224//bromodomain adjacent to zinc finger domain protein 2A
BTAF1	0.344114	1.17e-103	1.37e-101	9044	GO:0043231//intracellular membrane-bounded organelle;GO:0005654//nucleoplasm	GO:0003677//DNA binding;GO:0005515//protein binding;GO:0005524//ATP binding;GO:0004386//helicase activity;GO:0003700//DNA binding transcription factor activity	GO:0045892//negative regulation of transcription, DNA-templated;GO:0035562//negative regulation of chromatin binding	K15192//TATA-binding protein-associated factor [EC:3.6.4.-]
BCL9	0.343385	0.000239699	0.000728033	607	GO:0005634//nucleus;GO:0005654//nucleoplasm;GO:0005794//Golgi apparatus;GO:0005801//cis-Golgi network	GO:0008013//beta-catenin binding	GO:0014908//myotube differentiation involved in skeletal muscle regeneration;GO:0060070//canonical Wnt signaling pathway;GO:0045944//positive regulation of transcription from RNA polymerase II promoter;GO:0035019//somatic stem cell population maintenance;GO:0017015//regulation of transforming growth factor beta receptor signaling pathway	K06237//collagen, type IV, alpha
OSBPL11	0.343321	1.93e-07	9.32e-07	114885	GO:0005794//Golgi apparatus;GO:0031902//late endosome membrane	GO:0008289//lipid binding	GO:0006869//lipid transport;GO:0010890//positive regulation of sequestering of triglyceride;GO:0045444//fat cell differentiation	K20465//oxysterol-binding protein-related protein 9/10/11
RAPGEF6	0.343125	1.82e-29	3.89e-28	51735	GO:0016324//apical plasma membrane;GO:0030139//endocytic vesicle;GO:0005829//cytosol	GO:0030742//GTP-dependent protein binding;GO:0070300//phosphatidic acid binding;GO:0005085//guanyl-nucleotide exchange factor activity;GO:0017016//Ras GTPase binding	GO:0043087//regulation of GTPase activity;GO:0007265//Ras protein signal transduction;GO:0051056//regulation of small GTPase mediated signal transduction	K08020//Rap guanine nucleotide exchange factor 6
CNOT1	0.342976	2.3e-177	8.31e-175	23019	GO:0016020//membrane;GO:0005634//nucleus;GO:0005615//extracellular space;GO:0000932//P-body;GO:0030015//CCR4-NOT core complex;GO:0030014//CCR4-NOT complex;GO:0005829//cytosol;GO:0005778//peroxisomal membrane	GO:0004535//poly(A)-specific ribonuclease activity;GO:0003723//RNA binding;GO:0032947//protein complex scaffold activity;GO:0030331//estrogen receptor binding;GO:0042974//retinoic acid receptor binding;GO:0019904//protein domain specific binding;GO:0070016//armadillo repeat domain binding	GO:0061014//positive regulation of mRNA catabolic process;GO:0006351//transcription, DNA-templated;GO:1900153//positive regulation of nuclear-transcribed mRNA catabolic process, deadenylation-dependent decay;GO:0000122//negative regulation of transcription from RNA polymerase II promoter;GO:2000036//regulation of stem cell population maintenance;GO:0017148//negative regulation of translation;GO:0…	K12604//CCR4-NOT transcription complex subunit 1
HEATR1	0.342919	4.91e-54	2.16e-52	55127	GO:0016020//membrane;GO:0005654//nucleoplasm;GO:0030686//90S preribosome;GO:0032040//small-subunit processome;GO:0001650//fibrillar center;GO:0005739//mitochondrion;GO:0034455//t-UTP complex	GO:0030515//snoRNA binding;GO:0003723//RNA binding;GO:0005515//protein binding	GO:0000462//maturation of SSU-rRNA from tricistronic rRNA transcript (SSU-rRNA, 5.8S rRNA, LSU-rRNA);GO:0045943//positive regulation of transcription from RNA polymerase I promoter;GO:0006364//rRNA processing;GO:2000234//positive regulation of rRNA processing	K14550//U3 small nucleolar RNA-associated protein 10
SCML2	0.342655	8.97e-07	3.95e-06	10389	GO:0031519//PcG protein complex	GO:0003677//DNA binding;GO:0003700//DNA binding transcription factor activity	GO:0009653//anatomical structure morphogenesis;GO:0006351//transcription, DNA-templated	K11465//sex comb on midleg-like protein 2
TJP2	0.34204	0.0180115	0.0346785	9414	GO:0005654//nucleoplasm;GO:0005829//cytosol;GO:0030054//cell junction;GO:0005923//bicellular tight junction;GO:0005886//plasma membrane;GO:0005912//adherens junction	GO:0019904//protein domain specific binding;GO:0008022//protein C-terminus binding;GO:0030674//protein binding, bridging;GO:0004385//guanylate kinase activity;GO:0045296//cadherin binding	GO:0035329//hippo signaling;GO:0090557//establishment of endothelial intestinal barrier;GO:0006921//cellular component disassembly involved in execution phase of apoptosis;GO:0090559//regulation of membrane permeability;GO:2001205//negative regulation of osteoclast development;GO:0050892//intestinal absorption;GO:0071847//TNFSF11-mediated signaling pathway	K06098//tight junction protein 2
HCFC2	0.342019	4.9e-07	2.23e-06	29915	GO:0005634//nucleus;GO:0005654//nucleoplasm;GO:0005829//cytosol;GO:0005886//plasma membrane;GO:0005737//cytoplasm	GO:0003713//transcription coactivator activity	GO:0000122//negative regulation of transcription from RNA polymerase II promoter;GO:0006357//regulation of transcription from RNA polymerase II promoter;GO:0016032//viral process	K14966//host cell factor
EHBP1	0.341825	3.55e-13	3.03e-12	23301	GO:0005768//endosome;GO:0005829//cytosol;GO:0005737//cytoplasm;GO:0005886//plasma membrane	NA	GO:0006897//endocytosis;GO:0015031//protein transport	K21068//MICAL-like protein 2;K19947//F-actin monooxygenase [EC:1.14.13.225];K19948//MICAL-like protein 1
HIPK3	0.341777	2.13e-23	3.44e-22	10114	GO:0016605//PML body;GO:0016604//nuclear body;GO:0005829//cytosol;GO:0005737//cytoplasm	GO:0003677//DNA binding;GO:0004674//protein serine/threonine kinase activity;GO:0005524//ATP binding;GO:0004672//protein kinase activity	GO:0018107//peptidyl-threonine phosphorylation;GO:0018105//peptidyl-serine phosphorylation;GO:0006355//regulation of transcription, DNA-templated;GO:0006468//protein phosphorylation;GO:0009299//mRNA transcription;GO:0043066//negative regulation of apoptotic process;GO:0043508//negative regulation of JUN kinase activity;GO:0006915//apoptotic process	K08826//homeodomain interacting protein kinase [EC:2.7.11.1]
HSPA4L	0.341751	7.12e-10	4.53e-09	22824	GO:0005634//nucleus;GO:0005829//cytosol	GO:0005524//ATP binding	GO:0006457//protein folding;GO:0006986//response to unfolded protein	K09485//heat shock protein 110kDa
TMOD2	0.34175	2.38e-05	8.65e-05	29767	GO:0005865//striated muscle thin filament;GO:0030426//growth cone	GO:0003779//actin binding;GO:0005523//tropomyosin binding	GO:0007399//nervous system development;GO:0045745//positive regulation of G-protein coupled receptor protein signaling pathway;GO:0007270//neuron-neuron synaptic transmission;GO:0007611//learning or memory	K10370//tropomodulin
APC	0.340485	2.34e-14	2.17e-13	324	GO:0030425//dendrite;GO:0005938//cell cortex;GO:0005874//microtubule;GO:0005881//cytoplasmic microtubule;GO:0030877//beta-catenin destruction complex;GO:0032587//ruffle membrane;GO:0005737//cytoplasm;GO:0043025//neuronal cell body;GO:0005913//cell-cell adherens junction;GO:0005829//cytosol;GO:0005923//bicellular tight junction;GO:0016328//lateral plasma membrane;GO:0045202//synapse;GO:0005886//pl…	GO:0045295//gamma-catenin binding;GO:0070840//dynein complex binding;GO:0042802//identical protein binding;GO:0031625//ubiquitin protein ligase binding;GO:0008017//microtubule binding;GO:0045296//cadherin binding;GO:0019901//protein kinase binding;GO:0019887//protein kinase regulator activity;GO:0051010//microtubule plus-end binding;GO:0032403//protein complex binding;GO:0008013//beta-catenin bin…	GO:1904781//positive regulation of protein localization to centrosome;GO:0016477//cell migration;GO:0030335//positive regulation of cell migration;GO:0008286//insulin receptor signaling pathway;GO:0031116//positive regulation of microtubule polymerization;GO:0035019//somatic stem cell population maintenance;GO:0051260//protein homooligomerization;GO:0090090//negative regulation of canonical Wnt s…	K02085//adenomatosis polyposis coli protein
SYNC	0.340422	0.00985326	0.0205407	81493	NA	NA	NA	K10377//syncoilin 1
ZDHHC21	0.340284	3.74e-14	3.44e-13	340481	GO:0016021//integral component of membrane;GO:0005886//plasma membrane;GO:0000139//Golgi membrane	GO:0008270//zinc ion binding;GO:0019706//protein-cysteine S-palmitoyltransferase activity	GO:0046209//nitric oxide metabolic process;GO:0050999//regulation of nitric-oxide synthase activity;GO:0001942//hair follicle development;GO:0018230//peptidyl-L-cysteine S-palmitoylation;GO:0044281//small molecule metabolic process;GO:0048733//sebaceous gland development	K18932//palmitoyltransferase [EC:2.3.1.225]
ATP13A3	0.339961	1.8e-81	1.38e-79	79572	GO:0016020//membrane;GO:0043231//intracellular membrane-bounded organelle;GO:0005887//integral component of plasma membrane	GO:0046872//metal ion binding;GO:0005524//ATP binding;GO:0019829//cation-transporting ATPase activity;GO:0005388//calcium-transporting ATPase activity	GO:0006874//cellular calcium ion homeostasis	K14951//cation-transporting P-type ATPase 13A3/4/5 [EC:3.6.3.-]
LY6G5B	0.339957	0.000932122	0.00249271	58496	GO:0005576//extracellular region;GO:0005956//protein kinase CK2 complex	GO:0019887//protein kinase regulator activity	NA	K20005//lymphocyte antigen 6 complex locus protein G5
YOD1	0.338904	0.00101501	0.00268739	55432	NA	GO:0061578//Lys63-specific deubiquitinase activity;GO:0004843//thiol-dependent ubiquitin-specific protease activity;GO:0046872//metal ion binding;GO:1904265//ubiquitin-specific protease activity involved in negative regulation of retrograde protein transport, ER to cytosol;GO:0031625//ubiquitin protein ligase binding;GO:1990380//Lys48-specific deubiquitinase activity	GO:0071108//protein K48-linked deubiquitination;GO:0006520//cellular amino acid metabolic process;GO:0030433//ubiquitin-dependent ERAD pathway;GO:0030968//endoplasmic reticulum unfolded protein response;GO:0070536//protein K63-linked deubiquitination	K13719//ubiquitin thioesterase OTU1 [EC:3.1.2.-]
PIK3R4	0.338626	5.11e-20	6.9e-19	30849	GO:0034272//phosphatidylinositol 3-kinase complex, class III, type II;GO:0005643//nuclear pore;GO:0005770//late endosome;GO:0005829//cytosol;GO:0034271//phosphatidylinositol 3-kinase complex, class III, type I;GO:0030670//phagocytic vesicle membrane;GO:0005776//autophagosome;GO:0005930//axoneme;GO:0071561//nucleus-vacuole junction	GO:0004674//protein serine/threonine kinase activity;GO:0005515//protein binding;GO:0005524//ATP binding;GO:0016303//1-phosphatidylinositol-3-kinase activity	GO:0008286//insulin receptor signaling pathway;GO:0006468//protein phosphorylation;GO:0006661//phosphatidylinositol biosynthetic process;GO:0045087//innate immune response;GO:0044281//small molecule metabolic process	K08333//phosphoinositide-3-kinase, regulatory subunit 4 [EC:2.7.11.1]
EDEM3	0.338586	8.8e-33	2.12e-31	80267	GO:0005788//endoplasmic reticulum lumen;GO:0016020//membrane;GO:0044322//endoplasmic reticulum quality control compartment	GO:0004571//mannosyl-oligosaccharide 1,2-alpha-mannosidase activity;GO:0005509//calcium ion binding;GO:0004569//glycoprotein endo-alpha-1,2-mannosidase activity	GO:0006457//protein folding;GO:0043687//post-translational protein modification;GO:0006986//response to unfolded protein;GO:0018279//protein N-linked glycosylation via asparagine;GO:0043161//proteasome-mediated ubiquitin-dependent protein catabolic process;GO:0006516//glycoprotein catabolic process	K10086//ER degradation enhancer, mannosidase alpha-like 3
PLEKHM3	0.33715	3.66e-06	1.49e-05	389072	NA	GO:0046872//metal ion binding	GO:0035556//intracellular signal transduction	K12581//CCR4-NOT transcription complex subunit 7/8;K19330//run domain Beclin-1 interacting and cysteine-rich containing protein
GOLGA8O	0.33661	0.0276546	0.0496314	728047	GO:0005794//Golgi apparatus	GO:0005515//protein binding	NA	K20358//golgin subfamily A member 2
FGD4	0.336504	1.38e-08	7.64e-08	121512	GO:0001726//ruffle;GO:0005856//cytoskeleton;GO:0005794//Golgi apparatus;GO:0005829//cytosol;GO:0015629//actin cytoskeleton;GO:0030027//lamellipodium;GO:0005737//cytoplasm;GO:0030175//filopodium	GO:0031267//small GTPase binding;GO:0003779//actin binding;GO:0046872//metal ion binding;GO:0005085//guanyl-nucleotide exchange factor activity;GO:0005089//Rho guanyl-nucleotide exchange factor activity	GO:0030032//lamellipodium assembly;GO:0046847//filopodium assembly;GO:0030036//actin cytoskeleton organization;GO:0048011//neurotrophin TRK receptor signaling pathway;GO:0008360//regulation of cell shape;GO:0006915//apoptotic process;GO:0030035//microspike assembly;GO:0043065//positive regulation of apoptotic process;GO:0043087//regulation of GTPase activity;GO:0007010//cytoskeleton organization;…	K05723//FYVE, RhoGEF and PH domain containing 4
PRRC1	0.336301	4.73e-20	6.41e-19	133619	GO:0005794//Golgi apparatus	GO:0005515//protein binding	NA	K10955//mucin-2
URB2	0.335744	6.83e-15	6.58e-14	9816	GO:0005730//nucleolus;GO:0016235//aggresome	NA	NA	K14862//nucleolar pre-ribosomal-associated protein 2
MACF1	0.335443	2.95e-50	1.19e-48	23499	GO:0005856//cytoskeleton;GO:0005874//microtubule;GO:0005794//Golgi apparatus;GO:0032587//ruffle membrane;GO:0005886//plasma membrane;GO:0005737//cytoplasm	GO:0051015//actin filament binding;GO:0003779//actin binding;GO:0003723//RNA binding;GO:0005509//calcium ion binding;GO:0008017//microtubule binding;GO:0045296//cadherin binding;GO:0016887//ATPase activity	GO:0032886//regulation of microtubule-based process;GO:0042060//wound healing;GO:0010632//regulation of epithelial cell migration;GO:0045773//positive regulation of axon extension;GO:0030177//positive regulation of Wnt signaling pathway;GO:0051893//regulation of focal adhesion assembly;GO:0043001//Golgi to plasma membrane protein transport;GO:0016055//Wnt signaling pathway	K19827//microtuble-actin crosslinking factor 1
SEC24D	0.334927	1.05e-14	1.01e-13	9871	GO:0005829//cytosol;GO:0030127//COPII vesicle coat;GO:0005789//endoplasmic reticulum membrane;GO:0000139//Golgi membrane;GO:0048471//perinuclear region of cytoplasm	GO:0005515//protein binding;GO:0008270//zinc ion binding	GO:0006886//intracellular protein transport;GO:0043687//post-translational protein modification;GO:0018279//protein N-linked glycosylation via asparagine;GO:0019886//antigen processing and presentation of exogenous peptide antigen via MHC class II;GO:0048208//COPII vesicle coating;GO:0002474//antigen processing and presentation of peptide antigen via MHC class I	K14007//protein transport protein SEC24
NA	0.334785	8.4e-19	1.05e-17	BGI_novel_G000712	NA	NA	NA	K00920//1-phosphatidylinositol-5-phosphate 4-kinase [EC:2.7.1.149]
MED1	0.334284	1e-72	6.63e-71	5469	GO:0016020//membrane;GO:0005730//nucleolus;GO:0000151//ubiquitin ligase complex;GO:0000785//chromatin;GO:0016592//mediator complex;GO:0032993//protein-DNA complex	GO:0000981//RNA polymerase II transcription factor activity, sequence-specific DNA binding;GO:0030331//estrogen receptor binding;GO:0042809//vitamin D receptor binding;GO:0003696//satellite DNA binding;GO:0046966//thyroid hormone receptor binding;GO:0031490//chromatin DNA binding;GO:0004520//endodeoxyribonuclease activity;GO:0050693//LBD domain binding;GO:0001047//core promoter binding;GO:0036033…	GO:0010839//negative regulation of keratinocyte proliferation;GO:0031100//animal organ regeneration;GO:2000273//positive regulation of receptor activity;GO:0006260//DNA replication;GO:0060335//positive regulation of interferon-gamma-mediated signaling pathway;GO:0007420//brain development;GO:0070371//ERK1 and ERK2 cascade;GO:0001892//embryonic placenta development;GO:0035357//peroxisome prolifera…	K15144//mediator of RNA polymerase II transcription subunit 1
ZMAT3	0.334014	3.2e-08	1.69e-07	64393	GO:0005730//nucleolus	GO:0002039//p53 binding;GO:0008270//zinc ion binding	GO:0040008//regulation of growth;GO:0006974//cellular response to DNA damage stimulus;GO:0015031//protein transport	K10137//zinc finger, matrin type 3
SYNPO2	0.333863	8.92e-17	9.97e-16	171024	GO:0043231//intracellular membrane-bounded organelle;GO:0005634//nucleus;GO:0005925//focal adhesion;GO:0001725//stress fiber;GO:0030018//Z disc;GO:0005829//cytosol;GO:0015629//actin cytoskeleton;GO:0099023//tethering complex	GO:0003779//actin binding;GO:0071889//14-3-3 protein binding;GO:0051393//alpha-actinin binding;GO:0031005//filamin binding;GO:0051371//muscle alpha-actinin binding	GO:2000298//regulation of Rho-dependent protein serine/threonine kinase activity;GO:0030335//positive regulation of cell migration;GO:0032233//positive regulation of actin filament bundle assembly;GO:0000045//autophagosome assembly	K21112//synaptopodin;K19867//LIM domain-binding protein 3;K18625//protein Shroom
SLC7A2	0.333751	6.7e-23	1.06e-21	6542	GO:0005887//integral component of plasma membrane	GO:0097627//high-affinity L-ornithine transmembrane transporter activity;GO:0005289//high-affinity arginine transmembrane transporter activity;GO:0005292//high-affinity lysine transmembrane transporter activity;GO:0015297//antiporter activity;GO:0097626//low-affinity L-arginine transmembrane transporter activity	GO:0050727//regulation of inflammatory response;GO:0006865//amino acid transport;GO:0055085//transmembrane transport;GO:0002537//nitric oxide production involved in inflammatory response;GO:0006520//cellular amino acid metabolic process;GO:0043030//regulation of macrophage activation;GO:0006809//nitric oxide biosynthetic process	K13864//solute carrier family 7 (cationic amino acid transporter), member 2
ARID2	0.333496	1.52e-30	3.36e-29	196528	GO:0005654//nucleoplasm;GO:0090544;GO:0005886//plasma membrane	GO:0046872//metal ion binding;GO:0003677//DNA binding;GO:0005515//protein binding	GO:0042592//homeostatic process;GO:0060982//coronary artery morphogenesis;GO:0006355//regulation of transcription, DNA-templated;GO:0006351//transcription, DNA-templated;GO:0030336//negative regulation of cell migration;GO:0048568//embryonic organ development;GO:0006337//nucleosome disassembly;GO:0003007//heart morphogenesis;GO:0060038//cardiac muscle cell proliferation;GO:0016569//covalent chrom…	K11765//AT-rich interactive domain-containing protein 2
LTN1	0.333472	6.18e-23	9.78e-22	26046	NA	GO:0061630//ubiquitin protein ligase activity;GO:0005515//protein binding;GO:0008270//zinc ion binding;GO:0016874//ligase activity	GO:0016567//protein ubiquitination;GO:0051865//protein autoubiquitination	K01376//UFM1-specific protease 2 [EC:3.4.22.-];K01758//cystathionine gamma-lyase [EC:4.4.1.1]
DIXDC1	0.333409	3.96e-05	0.000139011	85458	GO:0005925//focal adhesion;GO:0005829//cytosol	GO:0003779//actin binding;GO:0043015//gamma-tubulin binding;GO:0019904//protein domain specific binding	GO:0046330//positive regulation of JNK cascade;GO:0070507//regulation of microtubule cytoskeleton organization;GO:0021799//cerebral cortex radially oriented cell migration;GO:0043010//camera-type eye development;GO:0021869//forebrain ventricular zone progenitor cell division;GO:0050772//positive regulation of axonogenesis;GO:0032956//regulation of actin cytoskeleton organization;GO:0090263//posit…	K02353//segment polarity protein dishevelled;K19483//neuron navigator 2 [EC:3.6.4.12]
NA	0.333272	0.000582523	0.00163111	BGI_novel_G000777	NA	NA	NA	K09228//KRAB domain-containing zinc finger protein
KIDINS220	0.332923	1.05e-18	1.31e-17	57498	GO:0016020//membrane;GO:0005770//late endosome;GO:0043234//protein complex;GO:0005829//cytosol;GO:0016021//integral component of membrane	GO:0016301//kinase activity;GO:0019887//protein kinase regulator activity;GO:0030165//PDZ domain binding	GO:0045859//regulation of protein kinase activity;GO:0038180//nerve growth factor signaling pathway;GO:0048011//neurotrophin TRK receptor signaling pathway;GO:0010976//positive regulation of neuron projection development;GO:0001701//in utero embryonic development;GO:1990090//cellular response to nerve growth factor stimulus;GO:0048813//dendrite morphogenesis;GO:0000186//activation of MAPKK activi…	K12460//ankyrin repeat-rich membrane spanning protein
ZNF529	0.332232	4.12e-08	2.15e-07	57711	GO:0005634//nucleus	GO:0003677//DNA binding;GO:0046872//metal ion binding	GO:0006355//regulation of transcription, DNA-templated	K09228//KRAB domain-containing zinc finger protein
SMC5	0.331817	5.75e-22	8.55e-21	23137	GO:0030915//Smc5-Smc6 complex;GO:0016605//PML body;GO:0005634//nucleus;GO:0005654//nucleoplasm;GO:0000781//chromosome, telomeric region;GO:0016607//nuclear speck;GO:0030054//cell junction;GO:0000803//sex chromosome;GO:0035861//site of double-strand break;GO:0035061//interchromatin granule	GO:0005515//protein binding;GO:0005524//ATP binding	GO:0045842//positive regulation of mitotic metaphase/anaphase transition;GO:0000722//telomere maintenance via recombination;GO:0034184//positive regulation of maintenance of mitotic sister chromatid cohesion;GO:0090398//cellular senescence;GO:0051301//cell division;GO:0007062//sister chromatid cohesion;GO:0051984//positive regulation of chromosome segregation;GO:0000724//double-strand break repai…	K12581//CCR4-NOT transcription complex subunit 7/8;K16464//centrosomal protein CEP250;K06669//structural maintenance of chromosome 3 (chondroitin sulfate proteoglycan 6);K18626//trichohyalin;K01064//wingless-type MMTV integration site family, member 9
ARNTL2	0.331228	5.7e-16	5.92e-15	56938	GO:0005730//nucleolus;GO:0005667//transcription factor complex;GO:0005737//cytoplasm	GO:0000982//transcription factor activity, RNA polymerase II proximal promoter sequence-specific DNA binding;GO:0070888//E-box binding;GO:0046983//protein dimerization activity	GO:0045944//positive regulation of transcription from RNA polymerase II promoter;GO:0009649//entrainment of circadian clock	K09099//aryl hydrocarbon receptor nuclear translocator-like protein 2
MYO9A	0.330917	7.31e-19	9.23e-18	4649	GO:0005829//cytosol;GO:0016021//integral component of membrane;GO:0016461//unconventional myosin complex	GO:0003779//actin binding;GO:0046872//metal ion binding;GO:0005524//ATP binding;GO:0003774//motor activity;GO:0005096//GTPase activator activity	GO:0007601//visual perception;GO:0051056//regulation of small GTPase mediated signal transduction	K10360//myosin IX
HERC2	0.330723	1.03e-40	3.13e-39	8924	GO:0016020//membrane;GO:0005814//centriole;GO:0005634//nucleus;GO:0005654//nucleoplasm;GO:0005743//mitochondrial inner membrane;GO:0005737//cytoplasm	GO:0061630//ubiquitin protein ligase activity;GO:0008270//zinc ion binding;GO:0031625//ubiquitin protein ligase binding;GO:0032183//SUMO binding;GO:0005085//guanyl-nucleotide exchange factor activity;GO:0016874//ligase activity;GO:0004842//ubiquitin-protein transferase activity	GO:0006281//DNA repair;GO:0016567//protein ubiquitination;GO:0042787//protein ubiquitination involved in ubiquitin-dependent protein catabolic process;GO:0007283//spermatogenesis;GO:0006886//intracellular protein transport;GO:0043161//proteasome-mediated ubiquitin-dependent protein catabolic process;GO:0006974//cellular response to DNA damage stimulus;GO:0006303//double-strand break repair via no…	K10595//E3 ubiquitin-protein ligase HERC2 [EC:2.3.2.26]
RAPGEF2	0.33071	0.00181683	0.00456404	9693	GO:0005770//late endosome;GO:0016324//apical plasma membrane;GO:0043005//neuron projection;GO:0043025//neuronal cell body;GO:0048471//perinuclear region of cytoplasm;GO:0030139//endocytic vesicle;GO:0005887//integral component of plasma membrane;GO:0005829//cytosol;GO:0043234//protein complex;GO:0005923//bicellular tight junction;GO:0045202//synapse	GO:0030552//cAMP binding;GO:0017034//Rap guanyl-nucleotide exchange factor activity;GO:0070300//phosphatidic acid binding;GO:0019992//diacylglycerol binding;GO:0050699//WW domain binding;GO:0031697//beta-1 adrenergic receptor binding;GO:0005509//calcium ion binding;GO:0004871//signal transducer activity;GO:0030165//PDZ domain binding;GO:0005096//GTPase activator activity;GO:0030553//cGMP binding	GO:0000165//MAPK cascade;GO:0019933//cAMP-mediated signaling;GO:0048167//regulation of synaptic plasticity	K08018//Rap guanine nucleotide exchange factor 2
CDK12	0.330641	5.19e-57	2.49e-55	51755	GO:0005634//nucleus;GO:0005654//nucleoplasm;GO:0019908//nuclear cyclin-dependent protein kinase holoenzyme complex;GO:0002944//cyclin K-CDK12 complex;GO:0016607//nuclear speck;GO:0005694//chromosome;GO:0008024//cyclin/CDK positive transcription elongation factor complex;GO:0005730//nucleolus;GO:0001650//fibrillar center	GO:0005524//ATP binding;GO:0044212//transcription regulatory region DNA binding;GO:0019901//protein kinase binding;GO:0008353//RNA polymerase II carboxy-terminal domain kinase activity;GO:0004693//cyclin-dependent protein serine/threonine kinase activity;GO:0004672//protein kinase activity;GO:0008134//transcription factor binding;GO:0030332//cyclin binding	GO:0043484//regulation of RNA splicing;GO:0006397//mRNA processing;GO:0070816//phosphorylation of RNA polymerase II C-terminal domain;GO:0043405//regulation of MAP kinase activity;GO:0046777//protein autophosphorylation;GO:2000737//negative regulation of stem cell differentiation;GO:0006368//transcription elongation from RNA polymerase II promoter;GO:0045944//positive regulation of transcription …	K08819//cyclin-dependent kinase 12/13 [EC:2.7.11.22 2.7.11.23]
RPS10-NUDT3	0.330553	0.0159828	0.0313059	100529239	NA	NA	NA	K02947//small subunit ribosomal protein S10e;K07766//diphosphoinositol-polyphosphate diphosphatase [EC:3.6.1.52]
FKTN	0.329885	2.26e-15	2.25e-14	2218	GO:0005634//nucleus;GO:0005615//extracellular space;GO:0005783//endoplasmic reticulum;GO:0005794//Golgi apparatus;GO:0016021//integral component of membrane;GO:0005801//cis-Golgi network;GO:0000139//Golgi membrane	GO:0016740//transferase activity	GO:0007399//nervous system development;GO:0035269//protein O-linked mannosylation;GO:0060049//regulation of protein glycosylation;GO:0046329//negative regulation of JNK cascade;GO:0007517//muscle organ development;GO:0008285//negative regulation of cell proliferation	K19872//fukutin [EC:2.7.8.-]
ITSN2	0.329743	7.23e-20	9.61e-19	50618	GO:0070062//extracellular exosome;GO:0005813//centrosome;GO:0005737//cytoplasm	GO:0005070//SH3/SH2 adaptor activity;GO:0005509//calcium ion binding;GO:0005089//Rho guanyl-nucleotide exchange factor activity	GO:1903861//positive regulation of dendrite extension;GO:0006897//endocytosis;GO:0035023//regulation of Rho protein signal transduction	K20045//intersectin
XPO4	0.328774	1.58e-41	4.94e-40	64328	GO:0005654//nucleoplasm;GO:0005643//nuclear pore;GO:0005829//cytosol;GO:0005737//cytoplasm	GO:0008536//Ran GTPase binding;GO:0005049//nuclear export signal receptor activity	GO:0046827//positive regulation of protein export from nucleus	K01368//cathepsin S [EC:3.4.22.27];K17985//activating molecule in BECN1-regulated autophagy protein 1;K18460//exportin-7;K01064//wingless-type MMTV integration site family, member 9
SLC2A13	0.327425	2.6e-08	1.39e-07	114134	GO:0005887//integral component of plasma membrane	GO:0005355//glucose transmembrane transporter activity;GO:0005351//sugar:proton symporter activity;GO:0005366//myo-inositol:proton symporter activity	GO:0055085//transmembrane transport	K08150//MFS transporter, SP family, solute carrier family 2 (myo-inositol transporter), member 13
SMAD5	0.327264	2.41e-23	3.88e-22	4090	GO:0005654//nucleoplasm;GO:0005667//transcription factor complex;GO:0005829//cytosol;GO:0016021//integral component of membrane;GO:0071141//SMAD protein complex	GO:0046872//metal ion binding;GO:0000979//RNA polymerase II core promoter sequence-specific DNA binding;GO:0030618//transforming growth factor beta receptor, pathway-specific cytoplasmic mediator activity;GO:0031625//ubiquitin protein ligase binding;GO:0003700//DNA binding transcription factor activity	GO:0051216//cartilage development;GO:0007179//transforming growth factor beta receptor signaling pathway;GO:0009880//embryonic pattern specification;GO:0071407//cellular response to organic cyclic compound;GO:0060048//cardiac muscle contraction;GO:0060348//bone development;GO:0006468//protein phosphorylation;GO:0030509//BMP signaling pathway;GO:0045669//positive regulation of osteoblast different…	K16790//mothers against decapentaplegic homolog 5
HNRNPH2	0.326451	2.6e-38	7.26e-37	3188	GO:0016020//membrane;GO:0005654//nucleoplasm;GO:0030529//intracellular ribonucleoprotein complex;GO:0005737//cytoplasm;GO:0019013//viral nucleocapsid	GO:0005515//protein binding;GO:0000166//nucleotide binding	GO:0000398//mRNA splicing, via spliceosome	K12898//heterogeneous nuclear ribonucleoprotein F/H
ATAD2	0.326385	1.25e-46	4.54e-45	29028	GO:0070062//extracellular exosome;GO:0005634//nucleus;GO:0005654//nucleoplasm	GO:0042393//histone binding;GO:0005524//ATP binding;GO:0003682//chromatin binding;GO:0016887//ATPase activity	GO:0006357//regulation of transcription from RNA polymerase II promoter;GO:0006355//regulation of transcription, DNA-templated;GO:0045944//positive regulation of transcription from RNA polymerase II promoter;GO:0006325//chromatin organization;GO:0031936//negative regulation of chromatin silencing;GO:0006351//transcription, DNA-templated;GO:0045893//positive regulation of transcription, DNA-templa…	K13525//transitional endoplasmic reticulum ATPase;K14837//nucleolar protein 12;K19607//X-linked retinitis pigmentosa GTPase regulator
KDM6A	0.326129	2.54e-10	1.68e-09	7403	GO:0035097//histone methyltransferase complex;GO:0044666//MLL3/4 complex	GO:0000978//RNA polymerase II proximal promoter sequence-specific DNA binding;GO:0046872//metal ion binding;GO:0008168//methyltransferase activity;GO:0042802//identical protein binding;GO:0031490//chromatin DNA binding;GO:0051213//dioxygenase activity;GO:0071558//histone demethylase activity (H3-K27 specific)	GO:0010468//regulation of gene expression;GO:0032525//somite rostral/caudal axis specification;GO:0006338//chromatin remodeling;GO:0051568//histone H3-K4 methylation;GO:0001701//in utero embryonic development;GO:0010628//positive regulation of gene expression;GO:0003016//respiratory system process;GO:0035264//multicellular organism growth;GO:0003007//heart morphogenesis;GO:0060070//canonical Wnt …	K11447//histone demethylase [EC:1.14.11.-]
CEP290	0.325341	1.18e-13	1.04e-12	80184	GO:0016020//membrane;GO:0005634//nucleus;GO:0032391//photoreceptor connecting cilium;GO:0034451//centriolar satellite;GO:0005814//centriole;GO:0000930//gamma-tubulin complex;GO:0005829//cytosol;GO:0036038//MKS complex	GO:0051011//microtubule minus-end binding	GO:0060041//retina development in camera-type eye;GO:0000086//G2/M transition of mitotic cell cycle;GO:0015031//protein transport;GO:0042462//eye photoreceptor cell development;GO:0048793//pronephros development;GO:0030902//hindbrain development;GO:0030916//otic vesicle formation;GO:0045893//positive regulation of transcription, DNA-templated	K16533//centrosomal protein CEP290
MTF1	0.325308	2.61e-13	2.25e-12	4520	GO:0005634//nucleus;GO:0005654//nucleoplasm;GO:0005737//cytoplasm	GO:0000978//RNA polymerase II proximal promoter sequence-specific DNA binding;GO:0003677//DNA binding;GO:0001077//transcriptional activator activity, RNA polymerase II proximal promoter sequence-specific DNA binding;GO:0046872//metal ion binding;GO:0000979//RNA polymerase II core promoter sequence-specific DNA binding;GO:0003713//transcription coactivator activity;GO:0008270//zinc ion binding;GO:…	GO:0007399//nervous system development;GO:0006979//response to oxidative stress;GO:0046686//response to cadmium ion;GO:0006357//regulation of transcription from RNA polymerase II promoter;GO:0030154//cell differentiation;GO:0045944//positive regulation of transcription from RNA polymerase II promoter;GO:0010038//response to metal ion	K20828//zinc finger protein 143/76
FAM160B1	0.325207	2.69e-09	1.62e-08	57700	NA	NA	NA	NA
CLIP1	0.325193	2.08e-19	2.69e-18	6249	GO:0005881//cytoplasmic microtubule;GO:0035371//microtubule plus-end;GO:0005813//centrosome;GO:0044354//macropinosome;GO:0005882//intermediate filament;GO:0001726//ruffle;GO:0005829//cytosol;GO:0000776//kinetochore;GO:0030659//cytoplasmic vesicle membrane	GO:0008270//zinc ion binding;GO:0051010//microtubule plus-end binding;GO:0042803//protein homodimerization activity	GO:0006810//transport;GO:0031116//positive regulation of microtubule polymerization;GO:0000236//mitotic prometaphase;GO:0001578//microtubule bundle formation	K10421//CAP-Gly domain-containing linker protein 1
MIS18BP1	0.324474	6.42e-45	2.25e-43	55320	GO:0005654//nucleoplasm;GO:0000778//condensed nuclear chromosome kinetochore	GO:0003677//DNA binding;GO:0005515//protein binding	GO:0051301//cell division;GO:0034080//CENP-A containing nucleosome assembly;GO:0007049//cell cycle	NA
PCDH12	0.323938	0.0420158	0.0704121	51294	GO:0070062//extracellular exosome;GO:0005887//integral component of plasma membrane;GO:0005911//cell-cell junction	GO:0005509//calcium ion binding	GO:0060711//labyrinthine layer development;GO:0005977//glycogen metabolic process;GO:0007156//homophilic cell adhesion via plasma membrane adhesion molecules;GO:0008038//neuron recognition;GO:0016339//calcium-dependent cell-cell adhesion via plasma membrane cell adhesion molecules	K16499//protocadherin delta 2
SPIN4	0.323843	9.02e-11	6.23e-10	139886	NA	NA	GO:0007276//gamete generation	NA
CEP170	0.323793	8.04e-42	2.56e-40	9859	GO:0005814//centriole;GO:0031965//nuclear membrane;GO:0005874//microtubule;GO:0005819//spindle;GO:0016021//integral component of membrane	GO:0005515//protein binding	NA	K16463//centrosomal protein CEP170
FNDC3B	0.323637	1.86e-63	1.04e-61	64778	GO:0016021//integral component of membrane	GO:0003723//RNA binding;GO:0005515//protein binding	GO:0045600//positive regulation of fat cell differentiation	K12567//titin [EC:2.7.11.1]
ZNF236	0.323636	3.43e-12	2.7e-11	7776	GO:0005634//nucleus	GO:0046872//metal ion binding;GO:0003677//DNA binding;GO:0003676//nucleic acid binding	GO:0071333//cellular response to glucose stimulus;GO:0006355//regulation of transcription, DNA-templated;GO:0006351//transcription, DNA-templated	K09228//KRAB domain-containing zinc finger protein
GEMIN5	0.322865	1.14e-20	1.6e-19	25929	GO:0016020//membrane;GO:0034719//SMN-Sm protein complex;GO:0032797//SMN complex;GO:0005654//nucleoplasm;GO:0005737//cytoplasm;GO:0005829//cytosol;GO:0097504//Gemini of coiled bodies;GO:0016604//nuclear body;GO:0034718//SMN-Gemin2 complex	GO:0043022//ribosome binding;GO:0003723//RNA binding;GO:0030622//U4atac snRNA binding;GO:0000340//RNA 7-methylguanosine cap binding;GO:0003730//mRNA 3'-UTR binding;GO:0030621//U4 snRNA binding;GO:0005515//protein binding;GO:0030619//U1 snRNA binding;GO:0017069//snRNA binding	GO:0000398//mRNA splicing, via spliceosome;GO:0006412//translation;GO:0051170//nuclear import;GO:0034660//ncRNA metabolic process;GO:0006417//regulation of translation;GO:0006461//protein complex assembly;GO:0000387//spliceosomal snRNP assembly	K13133//gem associated protein 5
NCOA3	0.322829	1.84e-22	2.83e-21	8202	GO:0070062//extracellular exosome;GO:0005634//nucleus;GO:0005654//nucleoplasm;GO:0043234//protein complex;GO:0005829//cytosol;GO:0000790//nuclear chromatin;GO:0005737//cytoplasm	GO:0046966//thyroid hormone receptor binding;GO:0047485//protein N-terminus binding;GO:0004402//histone acetyltransferase activity;GO:0046982//protein heterodimerization activity;GO:0030374//ligand-dependent nuclear receptor transcription coactivator activity;GO:0046983//protein dimerization activity;GO:0000993//RNA polymerase II core binding;GO:0016922//ligand-dependent nuclear receptor binding;…	GO:0060068//vagina development;GO:0006355//regulation of transcription, DNA-templated;GO:0030521//androgen receptor signaling pathway;GO:0044281//small molecule metabolic process;GO:0045893//positive regulation of transcription, DNA-templated;GO:0043697//cell dedifferentiation;GO:0044255//cellular lipid metabolic process;GO:2001141//regulation of RNA biosynthetic process;GO:0045618//positive regu…	K11256//nuclear receptor coactivator 3 [EC:2.3.1.48]
DST	0.322798	2.1e-13	1.83e-12	667	GO:0031252//cell leading edge;GO:0005938//cell cortex;GO:0005635//nuclear envelope;GO:0031673//H zone;GO:0035371//microtubule plus-end;GO:0030018//Z disc;GO:0005829//cytosol;GO:0016021//integral component of membrane;GO:0015629//actin cytoskeleton;GO:0005604//basement membrane;GO:0070062//extracellular exosome;GO:0030424//axon;GO:0005925//focal adhesion;GO:0005882//intermediate filament;GO:000992…	GO:0003779//actin binding;GO:0005178//integrin binding;GO:0008022//protein C-terminus binding;GO:0005509//calcium ion binding;GO:0051010//microtubule plus-end binding;GO:0042803//protein homodimerization activity;GO:0016887//ATPase activity	GO:0009611//response to wounding;GO:0045104//intermediate filament cytoskeleton organization;GO:0007050//cell cycle arrest;GO:0031581//hemidesmosome assembly;GO:0007409//axonogenesis;GO:0007155//cell adhesion;GO:0048870//cell motility;GO:0031110//regulation of microtubule polymerization or depolymerization;GO:0007229//integrin-mediated signaling pathway;GO:0008090//retrograde axonal transport;GO:…	K10382//dystonin
FZD1	0.322783	0.0323836	0.0567705	8321	GO:1990909//Wnt signalosome;GO:0009986//cell surface;GO:0005925//focal adhesion;GO:0016021//integral component of membrane;GO:0005886//plasma membrane;GO:0043005//neuron projection	GO:0042813//Wnt-activated receptor activity;GO:0017147//Wnt-protein binding;GO:0030165//PDZ domain binding;GO:0004930//G-protein coupled receptor activity;GO:0005109//frizzled binding	GO:0030514//negative regulation of BMP signaling pathway;GO:0044339//canonical Wnt signaling pathway involved in osteoblast differentiation;GO:0003149//membranous septum morphogenesis;GO:0007420//brain development;GO:0044338//canonical Wnt signaling pathway involved in mesenchymal stem cell differentiation;GO:0045893//positive regulation of transcription, DNA-templated;GO:0008406//gonad developme…	K02432//frizzled 1/7
HOXA13	0.322783	0.000716777	0.00196788	3209	GO:0005634//nucleus;GO:0045111//intermediate filament cytoskeleton	GO:0043565//sequence-specific DNA binding	GO:0030510//regulation of BMP signaling pathway;GO:0001886//endothelial cell morphogenesis;GO:0060847//endothelial cell fate specification;GO:0001894//tissue homeostasis;GO:0035115//embryonic forelimb morphogenesis;GO:0043065//positive regulation of apoptotic process;GO:0030539//male genitalia development;GO:0048844//artery morphogenesis;GO:0045944//positive regulation of transcription from RNA p…	K09298//homeobox protein HoxA/C/D13
GPATCH8	0.322695	7.73e-31	1.73e-29	23131	NA	GO:0003723//RNA binding;GO:0046872//metal ion binding;GO:0005515//protein binding	NA	K17498//transcription factor SPN1
VPS13D	0.322463	1.07e-16	1.19e-15	55187	GO:0070062//extracellular exosome;GO:0019898//extrinsic component of membrane;GO:0005622//intracellular	NA	NA	K19527//vacuolar protein sorting-associated protein 13D
HIPK1	0.322374	5.7e-71	3.64e-69	204851	GO:0016605//PML body;GO:0005634//nucleus;GO:0005654//nucleoplasm;GO:0005829//cytosol;GO:0016607//nuclear speck;GO:0005813//centrosome;GO:0005737//cytoplasm	GO:0003677//DNA binding;GO:0005515//protein binding;GO:0004674//protein serine/threonine kinase activity;GO:0005524//ATP binding;GO:0004672//protein kinase activity	GO:0009952//anterior/posterior pattern specification;GO:0097191//extrinsic apoptotic signaling pathway;GO:0006355//regulation of transcription, DNA-templated;GO:0060235//lens induction in camera-type eye;GO:0010842//retina layer formation;GO:0010803//regulation of tumor necrosis factor-mediated signaling pathway;GO:0060216//definitive hemopoiesis;GO:0007224//smoothened signaling pathway;GO:004576…	K08826//homeodomain interacting protein kinase [EC:2.7.11.1]
BOD1L1	0.322357	1.81e-83	1.47e-81	259282	GO:0005654//nucleoplasm;GO:0005694//chromosome	NA	GO:0031297//replication fork processing;GO:0006974//cellular response to DNA damage stimulus	K14721//DNA-directed RNA polymerase III subunit RPC5
USP24	0.322144	8.02e-43	2.62e-41	23358	GO:0005654//nucleoplasm;GO:0005737//cytoplasm	GO:0036459//thiol-dependent ubiquitinyl hydrolase activity	GO:0006511//ubiquitin-dependent protein catabolic process;GO:0016579//protein deubiquitination	K11840//ubiquitin carboxyl-terminal hydrolase 9/24 [EC:3.4.19.12]
TRIP12	0.322111	7.03e-99	7.71e-97	9320	GO:0005634//nucleus;GO:0005654//nucleoplasm;GO:0005829//cytosol;GO:0016607//nuclear speck;GO:0005737//cytoplasm	GO:0061630//ubiquitin protein ligase activity;GO:0046966//thyroid hormone receptor binding;GO:0008270//zinc ion binding;GO:0016874//ligase activity;GO:0004842//ubiquitin-protein transferase activity	GO:0006281//DNA repair;GO:2000780//negative regulation of double-strand break repair;GO:0009790//embryo development;GO:0042787//protein ubiquitination involved in ubiquitin-dependent protein catabolic process;GO:0006974//cellular response to DNA damage stimulus;GO:0000209//protein polyubiquitination;GO:1901315//negative regulation of histone H2A K63-linked ubiquitination	K10590//E3 ubiquitin-protein ligase TRIP12 [EC:2.3.2.26]
LMLN	0.321989	5.08e-08	2.62e-07	89782	GO:0016020//membrane;GO:0005925//focal adhesion;GO:0005811//lipid droplet;GO:0005829//cytosol;GO:0016021//integral component of membrane;GO:0005737//cytoplasm	GO:0046872//metal ion binding;GO:0004222//metalloendopeptidase activity	GO:0007155//cell adhesion;GO:0006508//proteolysis;GO:0051301//cell division;GO:0007049//cell cycle	K13539//leishmanolysin-like peptidase [EC:3.4.24.-]
LOC100996763	0.321705	8.34e-07	3.68e-06	100996763	NA	NA	NA	K20994//Notch 2
FRY	0.321618	2.02e-14	1.89e-13	10129	GO:0000922//spindle pole;GO:0005815//microtubule organizing center;GO:0005938//cell cortex;GO:0030427//site of polarized growth	GO:0004857//enzyme inhibitor activity	GO:0000902//cell morphogenesis;GO:0090527//actin filament reorganization;GO:1904428//negative regulation of tubulin deacetylation;GO:0031175//neuron projection development	K18762//zygote arrest protein 1;K08873//serine/threonine-protein kinase SMG1 [EC:2.7.11.1]
TAF4B	0.321499	1.83e-11	1.35e-10	6875	GO:0005654//nucleoplasm;GO:0005730//nucleolus;GO:0001650//fibrillar center;GO:0005669//transcription factor TFIID complex;GO:0005737//cytoplasm	GO:0003677//DNA binding;GO:0003713//transcription coactivator activity;GO:0051059//NF-kappaB binding;GO:0046982//protein heterodimerization activity;GO:0003700//DNA binding transcription factor activity	GO:0006355//regulation of transcription, DNA-templated;GO:0048477//oogenesis;GO:0016032//viral process;GO:0007283//spermatogenesis;GO:0006366//transcription from RNA polymerase II promoter;GO:1901796//regulation of signal transduction by p53 class mediator;GO:0006368//transcription elongation from RNA polymerase II promoter;GO:0045944//positive regulation of transcription from RNA polymerase II p…	K03129//transcription initiation factor TFIID subunit 4
ARFGEF1	0.321473	3.93e-31	8.85e-30	10565	GO:0005654//nucleoplasm;GO:0016363//nuclear matrix;GO:0005802//trans-Golgi network;GO:0048471//perinuclear region of cytoplasm;GO:0000139//Golgi membrane;GO:0005730//nucleolus;GO:0005829//cytosol;GO:0005794//Golgi apparatus;GO:0030532//small nuclear ribonucleoprotein complex	GO:0017022//myosin binding;GO:0005085//guanyl-nucleotide exchange factor activity;GO:0005086//ARF guanyl-nucleotide exchange factor activity;GO:0034237//protein kinase A regulatory subunit binding;GO:0005096//GTPase activator activity	GO:0051897//positive regulation of protein kinase B signaling;GO:0010256//endomembrane system organization;GO:0007030//Golgi organization;GO:0016192//vesicle-mediated transport;GO:2000114//regulation of establishment of cell polarity;GO:0090303//positive regulation of wound healing;GO:0030837//negative regulation of actin filament polymerization;GO:0032012//regulation of ARF protein signal transd…	K18442//brefeldin A-inhibited guanine nucleotide-exchange protein
ATXN7	0.321282	1.54e-15	1.55e-14	6314	GO:0005634//nucleus;GO:0005654//nucleoplasm;GO:0005730//nucleolus;GO:0015630//microtubule cytoskeleton;GO:0005829//cytosol;GO:0030914//STAGA complex;GO:0016363//nuclear matrix;GO:0005737//cytoplasm	GO:0005515//protein binding;GO:0003682//chromatin binding;GO:0036459//thiol-dependent ubiquitinyl hydrolase activity	GO:0006997//nucleus organization;GO:0000226//microtubule cytoskeleton organization;GO:0016578//histone deubiquitination;GO:0008219//cell death;GO:0007601//visual perception;GO:0006351//transcription, DNA-templated;GO:0042326//negative regulation of phosphorylation;GO:0043569//negative regulation of insulin-like growth factor receptor signaling pathway;GO:0045944//positive regulation of transcript…	K11318//ataxin-7
CLCN5	0.321007	0.0152558	0.0300503	1184	GO:0005765//lysosomal membrane;GO:0010008//endosome membrane;GO:0005887//integral component of plasma membrane;GO:0045177//apical part of cell;GO:0000139//Golgi membrane	GO:0005524//ATP binding;GO:0005247//voltage-gated chloride channel activity;GO:0015297//antiporter activity	GO:0006897//endocytosis;GO:0007588//excretion	K05012//chloride channel 3/4/5
ATG2B	0.320938	2.37e-16	2.53e-15	55102	NA	NA	NA	K17906//autophagy-related protein 2
KIAA1147	0.320714	2.17e-15	2.18e-14	57189	NA	GO:0005515//protein binding	NA	K14772//U3 small nucleolar RNA-associated protein 20
ITGA4	0.320391	8.61e-170	2.67e-167	3676	GO:0070062//extracellular exosome;GO:0009986//cell surface;GO:0034669//integrin alpha4-beta7 complex;GO:0005925//focal adhesion	GO:0046872//metal ion binding;GO:0050839//cell adhesion molecule binding;GO:1990405//protein antigen binding;GO:0001968//fibronectin binding;GO:0019960//C-X3-C chemokine binding;GO:0015026//coreceptor activity	GO:0007159//leukocyte cell-cell adhesion;GO:0007596//blood coagulation;GO:0007507//heart development;GO:0050900//leukocyte migration;GO:0060324//face development;GO:0007157//heterophilic cell-cell adhesion via plasma membrane cell adhesion molecules;GO:0060710//chorio-allantoic fusion;GO:0001974//blood vessel remodeling;GO:0007229//integrin-mediated signaling pathway;GO:0030183//B cell differenti…	K06483//integrin alpha 4
GOLIM4	0.319899	1.05e-17	1.25e-16	27333	GO:0016020//membrane;GO:0010008//endosome membrane;GO:0005654//nucleoplasm;GO:0032580//Golgi cisterna membrane;GO:0005801//cis-Golgi network;GO:0000139//Golgi membrane;GO:0005796//Golgi lumen;GO:0030139//endocytic vesicle;GO:0030133//transport vesicle;GO:0005794//Golgi apparatus;GO:0016021//integral component of membrane	NA	GO:0006810//transport	K02599//Notch 1;K18626//trichohyalin;K19607//X-linked retinitis pigmentosa GTPase regulator
FIGNL1	0.319877	3.39e-33	8.29e-32	63979	GO:0000228//nuclear chromosome;GO:0070062//extracellular exosome;GO:0005634//nucleus;GO:0005737//cytoplasm;GO:0048471//perinuclear region of cytoplasm	GO:0000287//magnesium ion binding;GO:0005515//protein binding;GO:0016787//hydrolase activity;GO:0005524//ATP binding;GO:0008568//microtubule-severing ATPase activity	GO:0046034//ATP metabolic process;GO:0001649//osteoblast differentiation;GO:0033687//osteoblast proliferation;GO:2001243//negative regulation of intrinsic apoptotic signaling pathway;GO:0043066//negative regulation of apoptotic process;GO:0010569//regulation of double-strand break repair via homologous recombination;GO:0007140//male meiotic nuclear division;GO:0071479//cellular response to ionizi…	K13254//spastin [EC:3.6.4.3]
DOCK7	0.319747	0.00139938	0.00360356	85440	GO:0030424//axon;GO:0030426//growth cone;GO:0005925//focal adhesion;GO:0008180//COP9 signalosome;GO:0005622//intracellular;GO:0016021//integral component of membrane;GO:0045178//basal part of cell	GO:0048365//Rac GTPase binding;GO:0005085//guanyl-nucleotide exchange factor activity	GO:0000226//microtubule cytoskeleton organization;GO:0043473//pigmentation;GO:0033138//positive regulation of peptidyl-serine phosphorylation;GO:0045200//establishment of neuroblast polarity;GO:0007409//axonogenesis	K13708//dedicator of cytokinesis protein 1;K21852//dedicator of cytokinesis protein 6/7/8;K05727//dedicator of cytokinesis protein 3;K06269//serine/threonine-protein phosphatase PP1 catalytic subunit [EC:3.1.3.16]
ZYG11A	0.319165	2.01e-05	7.37e-05	440590	GO:0031462//Cul2-RING ubiquitin ligase complex	GO:0004842//ubiquitin-protein transferase activity	GO:0051438//regulation of ubiquitin-protein transferase activity	K10350//Zyg-11 protein homolog
MYH10	0.318839	0.0381668	0.0651626	4628	GO:0005903//brush border;GO:0005938//cell cortex;GO:0031594//neuromuscular junction;GO:0030496//midbody;GO:0043025//neuronal cell body;GO:0030426//growth cone;GO:0005829//cytosol;GO:0005819//spindle;GO:0005739//mitochondrion;GO:0043197//dendritic spine;GO:0005886//plasma membrane;GO:0070062//extracellular exosome;GO:0030424//axon;GO:0005634//nucleus;GO:0030027//lamellipodium;GO:0016460//myosin II…	GO:0043531//ADP binding;GO:0051015//actin filament binding;GO:0005524//ATP binding;GO:0000146//microfilament motor activity;GO:0005516//calmodulin binding;GO:0030898//actin-dependent ATPase activity	GO:0030048//actin filament-based movement;GO:0060041//retina development in camera-type eye;GO:0055015//ventricular cardiac muscle cell development;GO:0007512//adult heart development;GO:0001778//plasma membrane repair;GO:0000281//mitotic cytokinesis;GO:0008283//cell proliferation;GO:0007411//axon guidance;GO:0007097//nuclear migration;GO:0021680//cerebellar Purkinje cell layer development;GO:002…	K10352//myosin heavy chain
ARL13B	0.31871	6.5e-07	2.91e-06	200894	GO:0005929//cilium;GO:0060170//ciliary membrane;GO:0031514//motile cilium;GO:0005930//axoneme	GO:0005515//protein binding;GO:0005525//GTP binding	GO:0009953//dorsal/ventral pattern formation;GO:0007368//determination of left/right symmetry;GO:0010226//response to lithium ion;GO:0021830//interneuron migration from the subpallium to the cortex;GO:1905515//non-motile cilium assembly;GO:0021532//neural tube patterning;GO:0021943//formation of radial glial scaffolds;GO:0001947//heart looping;GO:0060271//cilium assembly;GO:0070986//left/right ax…	K07962//ADP-ribosylation factor-like protein 13B
THBS1	0.318515	1.26e-13	1.11e-12	7057	GO:0005788//endoplasmic reticulum lumen;GO:0031012//extracellular matrix;GO:0031093//platelet alpha granule lumen;GO:0070062//extracellular exosome;GO:0005577//fibrinogen complex;GO:0009897//external side of plasma membrane;GO:0016529//sarcoplasmic reticulum	GO:0070052//collagen V binding;GO:0001968//fibronectin binding;GO:0030169//low-density lipoprotein particle binding;GO:0042802//identical protein binding;GO:0043236//laminin binding;GO:0043394//proteoglycan binding;GO:0005178//integrin binding;GO:0005509//calcium ion binding;GO:0017134//fibroblast growth factor binding;GO:0008201//heparin binding;GO:0001786//phosphatidylserine binding;GO:0050431/…	GO:0010751//negative regulation of nitric oxide mediated signal transduction;GO:0010763//positive regulation of fibroblast migration;GO:0043154//negative regulation of cysteine-type endopeptidase activity involved in apoptotic process;GO:0032026//response to magnesium ion;GO:0032570//response to progesterone;GO:0002581//negative regulation of antigen processing and presentation of peptide or poly…	K16857//thrombospondin 1
HERC3	0.31817	6.87e-12	5.28e-11	8916	GO:0005634//nucleus;GO:0005829//cytosol;GO:0031410//cytoplasmic vesicle;GO:0005737//cytoplasm	GO:0061630//ubiquitin protein ligase activity;GO:0016874//ligase activity;GO:0004842//ubiquitin-protein transferase activity	GO:0042787//protein ubiquitination involved in ubiquitin-dependent protein catabolic process	K10614//E3 ubiquitin-protein ligase HERC3 [EC:2.3.2.26]
C1QTNF6	0.31815	0.0487003	0.0796909	114904	GO:0005615//extracellular space;GO:0016021//integral component of membrane;GO:0005581//collagen trimer	GO:0042802//identical protein binding	GO:0070208//protein heterotrimerization	K19470//complement C1q tumor necrosis factor-related protein 6;K06237//collagen, type IV, alpha
HECTD4	0.317571	1.82e-38	5.12e-37	283450	NA	NA	NA	K17849//E3 ubiquitin-protein ligase HECTD4 [EC:2.3.2.26]
NA	0.31671	1.24e-19	1.63e-18	BGI_novel_G000028	GO:0005743//mitochondrial inner membrane;GO:0032592//integral component of mitochondrial membrane	GO:0005524//ATP binding;GO:0042626//ATPase activity, coupled to transmembrane movement of substances;GO:0042803//protein homodimerization activity;GO:0005215//transporter activity	GO:0006810//transport	K05657//ATP-binding cassette, subfamily B (MDR/TAP), member 10
KIAA1524	0.316615	1.82e-24	3.08e-23	57650	GO:0016021//integral component of membrane;GO:0005737//cytoplasm;GO:0005886//plasma membrane	GO:0005515//protein binding	NA	NA
TAF1	0.316565	3.21e-36	8.64e-35	6872	GO:0071339//MLL1 complex;GO:0005669//transcription factor TFIID complex	GO:0005524//ATP binding;GO:0002039//p53 binding;GO:0004402//histone acetyltransferase activity;GO:0044212//transcription regulatory region DNA binding;GO:0070577//lysine-acetylated histone binding;GO:0004674//protein serine/threonine kinase activity;GO:0003713//transcription coactivator activity;GO:0043565//sequence-specific DNA binding;GO:0017025//TBP-class protein binding	GO:0060261//positive regulation of transcription initiation from RNA polymerase II promoter;GO:0000080//mitotic G1 phase;GO:0016573//histone acetylation;GO:0032436//positive regulation of proteasomal ubiquitin-dependent protein catabolic process;GO:0046777//protein autophosphorylation;GO:0006368//transcription elongation from RNA polymerase II promoter;GO:0018107//peptidyl-threonine phosphorylati…	K03125//transcription initiation factor TFIID subunit 1
PBRM1	0.316041	2.18e-37	5.89e-36	55193	GO:0000228//nuclear chromosome;GO:0005654//nucleoplasm;GO:0090544	GO:0003677//DNA binding;GO:0005515//protein binding;GO:0003682//chromatin binding	GO:0006338//chromatin remodeling;GO:0006355//regulation of transcription, DNA-templated;GO:0007507//heart development;GO:0001890//placenta development;GO:0008285//negative regulation of cell proliferation	K11757//protein polybromo-1
PRPF8	0.315872	2.24e-128	4.32e-126	10594	GO:0016020//membrane;GO:0005682//U5 snRNP;GO:0016607//nuclear speck;GO:0071013//catalytic step 2 spliceosome	GO:0070530//K63-linked polyubiquitin modification-dependent protein binding;GO:0000386//second spliceosomal transesterification activity;GO:0030620//U2 snRNA binding;GO:0030619//U1 snRNA binding;GO:0097157//pre-mRNA intronic binding;GO:0017070//U6 snRNA binding;GO:0030623//U5 snRNA binding	GO:0000398//mRNA splicing, via spliceosome	K12856//pre-mRNA-processing factor 8
CECR1	0.315818	0.0280675	0.0502354	51816	GO:0005615//extracellular space;GO:0035578//azurophil granule lumen;GO:0005829//cytosol;GO:0005576//extracellular region	GO:0008083//growth factor activity;GO:0031685//adenosine receptor binding;GO:0008270//zinc ion binding;GO:0008201//heparin binding;GO:0004000//adenosine deaminase activity;GO:0042803//protein homodimerization activity;GO:0043394//proteoglycan binding	GO:0044267//cellular protein metabolic process;GO:0007275//multicellular organism development;GO:0043312//neutrophil degranulation;GO:0043103//hypoxanthine salvage;GO:0046103//inosine biosynthetic process;GO:0006154//adenosine catabolic process;GO:0009168//purine ribonucleoside monophosphate biosynthetic process	K19572//adenosine deaminase CECR1 [EC:3.5.4.4]
ITPR1	0.31567	1.5e-27	2.96e-26	3708	GO:0030658//transport vesicle membrane;GO:0016020//membrane;GO:0005783//endoplasmic reticulum;GO:0016529//sarcoplasmic reticulum;GO:0031088//platelet dense granule membrane;GO:0031095//platelet dense tubular network membrane;GO:0005730//nucleolus;GO:0016021//integral component of membrane;GO:0005955//calcineurin complex;GO:0005886//plasma membrane;GO:0014069//postsynaptic density;GO:0048471//peri…	GO:0019855//calcium channel inhibitor activity;GO:0035091//phosphatidylinositol binding;GO:0015278//calcium-release channel activity;GO:0005220//inositol 1,4,5-trisphosphate-sensitive calcium-release channel activity;GO:0015085//calcium ion transmembrane transporter activity;GO:0005216//ion channel activity;GO:0005515//protein binding;GO:0005509//calcium ion binding	GO:0048011//neurotrophin TRK receptor signaling pathway;GO:0030168//platelet activation;GO:0044281//small molecule metabolic process;GO:0050796//regulation of insulin secretion;GO:0042045//epithelial fluid transport;GO:0048016//inositol phosphate-mediated signaling;GO:0009791//post-embryonic development;GO:0006112//energy reserve metabolic process;GO:0007173//epidermal growth factor receptor sign…	K04958//inositol 1,4,5-triphosphate receptor type 1
PROSER2	0.315567	4.62e-07	2.11e-06	254427	NA	GO:0005515//protein binding	NA	NA
LNX2	0.315548	1.1e-08	6.19e-08	222484	NA	GO:0005515//protein binding;GO:0008270//zinc ion binding;GO:0030165//PDZ domain binding	GO:0051260//protein homooligomerization	K10692//ligand of Numb protein X 1/2 [EC:2.3.2.27]
HUWE1	0.315077	1.4e-97	1.47e-95	10075	GO:0034774//secretory granule lumen;GO:0016020//membrane;GO:0070062//extracellular exosome;GO:0005634//nucleus;GO:0005654//nucleoplasm;GO:0005737//cytoplasm;GO:0005829//cytosol;GO:0016021//integral component of membrane;GO:0005576//extracellular region;GO:1904813//ficolin-1-rich granule lumen	GO:0061630//ubiquitin protein ligase activity;GO:0003723//RNA binding;GO:0003677//DNA binding;GO:0005515//protein binding;GO:0016874//ligase activity;GO:0004842//ubiquitin-protein transferase activity	GO:0016574//histone ubiquitination;GO:0030154//cell differentiation;GO:0006284//base-excision repair;GO:0006513//protein monoubiquitination;GO:1903955//positive regulation of protein targeting to mitochondrion;GO:0043312//neutrophil degranulation;GO:0042787//protein ubiquitination involved in ubiquitin-dependent protein catabolic process;GO:0000209//protein polyubiquitination	K10592//E3 ubiquitin-protein ligase HUWE1 [EC:2.3.2.26]
CXorf21	0.314888	0.023384	0.0431937	80231	NA	NA	NA	NA
SYT15	0.31448	0.00497184	0.0112561	83849	GO:0098793//presynapse;GO:0016021//integral component of membrane;GO:0005886//plasma membrane	GO:0005544//calcium-dependent phospholipid binding;GO:0030276//clathrin binding;GO:0005509//calcium ion binding;GO:0019905//syntaxin binding	GO:0006906//vesicle fusion;GO:0048791//calcium ion-regulated exocytosis of neurotransmitter;GO:0017158//regulation of calcium ion-dependent exocytosis	K19914//synaptotagmin-15
ATP11C	0.314396	9.37e-15	8.97e-14	286410	GO:0005765//lysosomal membrane;GO:0005783//endoplasmic reticulum;GO:0016021//integral component of membrane;GO:0005789//endoplasmic reticulum membrane;GO:0005886//plasma membrane;GO:0055037//recycling endosome	GO:0000287//magnesium ion binding;GO:0005515//protein binding;GO:0005524//ATP binding;GO:0004012//phospholipid-translocating ATPase activity	GO:0045332//phospholipid translocation;GO:0034220//ion transmembrane transport;GO:0006812//cation transport	K01530//phospholipid-translocating ATPase [EC:3.6.3.1]
TNIK	0.314081	4.88e-05	0.000167893	23043	GO:0005856//cytoskeleton;GO:0070062//extracellular exosome;GO:0005654//nucleoplasm;GO:0016324//apical plasma membrane;GO:0055037//recycling endosome;GO:0048471//perinuclear region of cytoplasm	GO:0005515//protein binding;GO:0005524//ATP binding;GO:0004702//signal transducer, downstream of receptor, with serine/threonine kinase activity	GO:0007256//activation of JNKK activity;GO:0031532//actin cytoskeleton reorganization;GO:0016055//Wnt signaling pathway;GO:0048814//regulation of dendrite morphogenesis;GO:0046777//protein autophosphorylation	K08840//TRAF2 and NCK interacting kinase [EC:2.7.11.1]
PPIP5K2	0.314066	3.25e-41	1.01e-39	23262	GO:0005829//cytosol	GO:0000828//inositol hexakisphosphate kinase activity;GO:0005524//ATP binding;GO:0033857//diphosphoinositol-pentakisphosphate kinase activity;GO:0003993//acid phosphatase activity;GO:0052724//inositol hexakisphosphate 3-kinase activity;GO:0000827//inositol-1,3,4,5,6-pentakisphosphate kinase activity;GO:0052723//inositol hexakisphosphate 1-kinase activity;GO:0000832//inositol hexakisphosphate 5-ki…	GO:0006020//inositol metabolic process	K13024//inositol-hexakisphosphate/diphosphoinositol-pentakisphosphate 1-kinase [EC:2.7.4.24]
SECISBP2L	0.314048	8.03e-16	8.25e-15	9728	GO:0030529//intracellular ribonucleoprotein complex	GO:0035368//selenocysteine insertion sequence binding;GO:0003723//RNA binding;GO:0005515//protein binding;GO:0043021//ribonucleoprotein complex binding;GO:0003730//mRNA 3'-UTR binding	GO:0001514//selenocysteine incorporation	K19539//selenocysteine insertion sequence-binding protein 2
KIF14	0.314029	3.39e-24	5.68e-23	9928	GO:0005634//nucleus;GO:0005874//microtubule;GO:0051233//spindle midzone;GO:0005829//cytosol;GO:0005886//plasma membrane;GO:0005871//kinesin complex;GO:0030496//midbody	GO:0005524//ATP binding;GO:0030165//PDZ domain binding;GO:0008017//microtubule binding;GO:0008574//ATP-dependent microtubule motor activity, plus-end-directed;GO:0019901//protein kinase binding	GO:0007018//microtubule-based movement	K17915//kinesin family member 14
WWC2	0.313556	7.6e-09	4.35e-08	80014	GO:0005829//cytosol	GO:0032947//protein complex scaffold activity;GO:0019900//kinase binding	NA	K16685//protein KIBRA
YY2	0.313202	0.0425632	0.0711377	404281	GO:0005667//transcription factor complex;GO:0016363//nuclear matrix;GO:0005737//cytoplasm	GO:0046872//metal ion binding;GO:0042826//histone deacetylase binding;GO:0043565//sequence-specific DNA binding	GO:0006355//regulation of transcription, DNA-templated	K09201//transcription factor YY
VAV3	0.313027	4.53e-12	3.53e-11	10451	GO:0070062//extracellular exosome;GO:0005829//cytosol;GO:0005886//plasma membrane	GO:0005070//SH3/SH2 adaptor activity;GO:0046872//metal ion binding;GO:0030676//Rac guanyl-nucleotide exchange factor activity;GO:0005085//guanyl-nucleotide exchange factor activity;GO:0005154//epidermal growth factor receptor binding;GO:0005089//Rho guanyl-nucleotide exchange factor activity;GO:0005096//GTPase activator activity	GO:0030032//lamellipodium assembly;GO:0016477//cell migration;GO:0048011//neurotrophin TRK receptor signaling pathway;GO:0045785//positive regulation of cell adhesion;GO:0043547//positive regulation of GTPase activity;GO:0030168//platelet activation;GO:0030890//positive regulation of B cell proliferation;GO:0043065//positive regulation of apoptotic process;GO:0007264//small GTPase mediated signal…	K05730//guanine nucleotide exchange factor VAV
N4BP2	0.312852	1.61e-15	1.62e-14	55728	GO:0005829//cytosol	GO:0005515//protein binding;GO:0005524//ATP binding;GO:0004519//endonuclease activity;GO:0046404//ATP-dependent polydeoxyribonucleotide 5'-hydroxyl-kinase activity	NA	K15720//NEDD4-binding protein 2 [EC:3.-.-.-]
ATAD5	0.312845	7.17e-31	1.6e-29	79915	GO:0005634//nucleus	GO:0005524//ATP binding	GO:1901990//regulation of mitotic cell cycle phase transition;GO:0030890//positive regulation of B cell proliferation;GO:0048304//positive regulation of isotype switching to IgG isotypes;GO:0002377//immunoglobulin production;GO:0006974//cellular response to DNA damage stimulus	K12581//CCR4-NOT transcription complex subunit 7/8;K10754//replication factor C subunit 1;K11269//chromosome transmission fidelity protein 18;K12025//tripartite motif-containing protein 52
ZNF800	0.312338	2.21e-27	4.32e-26	168850	GO:0005634//nucleus	GO:0003677//DNA binding;GO:0046872//metal ion binding	GO:0006355//regulation of transcription, DNA-templated	K09228//KRAB domain-containing zinc finger protein;K20210//ras-responsive element-binding protein 1
LIN28B	0.312099	3.48e-09	2.06e-08	389421	GO:0005730//nucleolus;GO:0005737//cytoplasm	GO:0003677//DNA binding;GO:0005515//protein binding;GO:0008270//zinc ion binding	GO:0010587//miRNA catabolic process;GO:0031123//RNA 3'-end processing;GO:0006355//regulation of transcription, DNA-templated;GO:0031054//pre-miRNA processing	K18754//protein lin-28
WDFY3	0.311648	0.000830194	0.00224211	23001	GO:0030424//axon;GO:0016605//PML body;GO:0005634//nucleus;GO:0031965//nuclear membrane;GO:0005635//nuclear envelope;GO:0019898//extrinsic component of membrane;GO:0016234//inclusion body;GO:0005737//cytoplasm;GO:0043204//perikaryon;GO:0005730//nucleolus;GO:0034274//Atg12-Atg5-Atg16 complex;GO:0005829//cytosol;GO:0097635//extrinsic component of autophagosome membrane;GO:0005886//plasma membrane;GO…	GO:0046872//metal ion binding;GO:0005515//protein binding;GO:0005545//1-phosphatidylinositol binding;GO:0003831//beta-N-acetylglucosaminylglycopeptide beta-1,4-galactosyltransferase activity	GO:0007275//multicellular organism development;GO:0035973//aggrephagy	K18953//factor associated with neutral sphingomyelinase activation;K22262//WD repeat and FYVE domain-containing protein 3
NA	0.311446	5.82e-26	1.05e-24	BGI_novel_G000023	GO:0016020//membrane;GO:0005814//centriole;GO:0005634//nucleus;GO:0005654//nucleoplasm;GO:0005743//mitochondrial inner membrane;GO:0005737//cytoplasm	GO:0061630//ubiquitin protein ligase activity;GO:0008270//zinc ion binding;GO:0031625//ubiquitin protein ligase binding;GO:0032183//SUMO binding;GO:0005085//guanyl-nucleotide exchange factor activity;GO:0004842//ubiquitin-protein transferase activity	GO:0006886//intracellular protein transport;GO:0043161//proteasome-mediated ubiquitin-dependent protein catabolic process;GO:0016567//protein ubiquitination;GO:0007283//spermatogenesis;GO:0006303//double-strand break repair via nonhomologous end joining;GO:0006974//cellular response to DNA damage stimulus	K10595//E3 ubiquitin-protein ligase HERC2 [EC:2.3.2.26]
KMT2D	0.311408	3.18e-106	3.91e-104	8085	GO:0005634//nucleus;GO:0005654//nucleoplasm;GO:0035097//histone methyltransferase complex;GO:0044666//MLL3/4 complex	GO:0046872//metal ion binding;GO:0003677//DNA binding;GO:0005515//protein binding;GO:0008168//methyltransferase activity;GO:0008270//zinc ion binding;GO:0042800//histone methyltransferase activity (H3-K4 specific);GO:0044212//transcription regulatory region DNA binding;GO:0018024//histone-lysine N-methyltransferase activity	GO:0006355//regulation of transcription, DNA-templated;GO:0048477//oogenesis;GO:0051568//histone H3-K4 methylation;GO:0030728//ovulation;GO:0043627//response to estrogen;GO:0001555//oocyte growth;GO:0033148//positive regulation of intracellular estrogen receptor signaling pathway;GO:0006342//chromatin silencing;GO:0051569//regulation of histone H3-K4 methylation;GO:0048096//chromatin-mediated mai…	K09187//histone-lysine N-methyltransferase MLL2 [EC:2.1.1.43]
IDE	0.310843	1.45e-35	3.82e-34	3416	GO:0005615//extracellular space;GO:0005654//nucleoplasm;GO:0005782//peroxisomal matrix;GO:0031597//cytosolic proteasome complex;GO:0009986//cell surface;GO:0016021//integral component of membrane;GO:0005739//mitochondrion;GO:0005886//plasma membrane	GO:0001540//amyloid-beta binding;GO:0031626//beta-endorphin binding;GO:0004222//metalloendopeptidase activity;GO:0005524//ATP binding;GO:0005102//receptor binding;GO:0042803//protein homodimerization activity;GO:0043559//insulin binding;GO:0043130//ubiquitin binding;GO:0008270//zinc ion binding;GO:0001618//virus receptor activity;GO:0016887//ATPase activity	GO:0010815//bradykinin catabolic process;GO:0051291//protein heterooligomerization;GO:1901143//insulin catabolic process;GO:0008286//insulin receptor signaling pathway;GO:0045861//negative regulation of proteolysis;GO:0051289//protein homotetramerization;GO:0051603//proteolysis involved in cellular protein catabolic process;GO:0032461//positive regulation of protein oligomerization;GO:0008340//de…	K01408//insulysin [EC:3.4.24.56]
NA	0.310631	0.0147259	0.0290938	BGI_novel_G001332	GO:0005829//cytosol;GO:0005622//intracellular;GO:0005739//mitochondrion	GO:0042802//identical protein binding;GO:0008270//zinc ion binding;GO:0016874//ligase activity	GO:2001235//positive regulation of apoptotic signaling pathway;GO:2000059//negative regulation of protein ubiquitination involved in ubiquitin-dependent protein catabolic process	K12015//tripartite motif-containing protein 39 [EC:2.3.2.27]
IREB2	0.310476	1.03e-71	6.79e-70	3658	GO:0005829//cytosol;GO:0005739//mitochondrion;GO:0005737//cytoplasm	GO:0003723//RNA binding;GO:0046872//metal ion binding;GO:0005515//protein binding;GO:0051539//4 iron, 4 sulfur cluster binding;GO:0030371//translation repressor activity;GO:0030350//iron-responsive element binding	GO:0071456//cellular response to hypoxia;GO:0006879//cellular iron ion homeostasis;GO:0034101//erythrocyte homeostasis;GO:0008152//metabolic process;GO:0030316//osteoclast differentiation;GO:0006782//protoporphyrinogen IX biosynthetic process;GO:0006417//regulation of translation;GO:0032526//response to retinoic acid;GO:0050892//intestinal absorption;GO:0007568//aging;GO:0009791//post-embryonic d…	K01681//aconitate hydratase [EC:4.2.1.3]
DNAJC13	0.310183	1.71e-17	2e-16	23317	GO:0016020//membrane;GO:0005765//lysosomal membrane;GO:0043231//intracellular membrane-bounded organelle;GO:0070062//extracellular exosome;GO:0010008//endosome membrane;GO:0030667//secretory granule membrane;GO:0071203//WASH complex;GO:0035577//azurophil granule membrane;GO:0031901//early endosome membrane;GO:0005829//cytosol;GO:0016021//integral component of membrane;GO:0005886//plasma membrane	GO:0005515//protein binding	GO:0045022//early endosome to late endosome transport;GO:0001649//osteoblast differentiation;GO:2000641//regulation of early endosome to late endosome transport;GO:0006898//receptor-mediated endocytosis;GO:0043312//neutrophil degranulation;GO:0007032//endosome organization;GO:1902954//regulation of early endosome to recycling endosome transport;GO:0015031//protein transport	K09533//DnaJ homolog subfamily C member 13
ICE1	0.309555	1.8e-43	5.99e-42	23379	GO:0005654//nucleoplasm;GO:0008023//transcription elongation factor complex;GO:0016604//nuclear body;GO:0035327//transcriptionally active chromatin;GO:0035363//histone locus body;GO:0015030//Cajal body	GO:0042803//protein homodimerization activity	GO:0045945//positive regulation of transcription from RNA polymerase III promoter;GO:0042795//snRNA transcription from RNA polymerase II promoter;GO:0031334//positive regulation of protein complex assembly;GO:0090316//positive regulation of intracellular protein transport;GO:0042796//snRNA transcription from RNA polymerase III promoter	K03514//non-canonical poly(A) RNA polymerase PAPD5/7 [EC:2.7.7.19];K22016//mucin-3/17
SCAF11	0.309423	3.62e-70	2.26e-68	9169	GO:0005634//nucleus;GO:0005654//nucleoplasm;GO:0005730//nucleolus;GO:0016604//nuclear body	GO:0003723//RNA binding;GO:0046872//metal ion binding;GO:0005515//protein binding;GO:0008270//zinc ion binding	GO:0006397//mRNA processing;GO:0000245//spliceosomal complex assembly;GO:0008380//RNA splicing;GO:0000375//RNA splicing, via transesterification reactions	K13100//pre-mRNA-splicing factor CWC22;K17586//PHD and RING finger domain-containing protein 1
ARHGAP21	0.309222	3.02e-07	1.42e-06	57584	GO:0005856//cytoskeleton;GO:0005794//Golgi apparatus;GO:0005829//cytosol;GO:0030054//cell junction;GO:0015629//actin cytoskeleton;GO:0005886//plasma membrane;GO:0000139//Golgi membrane;GO:0030659//cytoplasmic vesicle membrane	GO:0005515//protein binding;GO:0005096//GTPase activator activity	GO:0072384//organelle transport along microtubule;GO:0007165//signal transduction;GO:0043547//positive regulation of GTPase activity;GO:0051684//maintenance of Golgi location;GO:0007030//Golgi organization;GO:0051056//regulation of small GTPase mediated signal transduction;GO:0051683//establishment of Golgi localization	K20315//Rho GTPase-activating protein 21/23
UNC5C	0.309033	1.5e-11	1.12e-10	8633	GO:0016021//integral component of membrane;GO:0030054//cell junction;GO:0005886//plasma membrane;GO:0045202//synapse;GO:0043005//neuron projection	GO:0005042//netrin receptor activity	GO:0043065//positive regulation of apoptotic process;GO:0030334//regulation of cell migration;GO:0007411//axon guidance;GO:0007420//brain development	K07521//netrin receptor unc-5
YLPM1	0.308671	4.71e-40	1.4e-38	56252	GO:0005634//nucleus;GO:0005654//nucleoplasm;GO:0005829//cytosol;GO:0016607//nuclear speck	GO:0003723//RNA binding	GO:0006355//regulation of transcription, DNA-templated;GO:0006351//transcription, DNA-templated	K17602//YLP motif-containing protein 1
BBS9	0.308569	0.0124558	0.0251824	27241	GO:0060170//ciliary membrane;GO:0000242//pericentriolar material;GO:0005829//cytosol;GO:0035869//ciliary transition zone;GO:0034464//BBSome;GO:0034451//centriolar satellite	GO:0005515//protein binding	GO:0045444//fat cell differentiation;GO:0050896//response to stimulus;GO:0007601//visual perception	K19398//Bardet-Biedl syndrome 9 protein
WDR7	0.308336	2.09e-11	1.53e-10	23335	GO:0008021//synaptic vesicle;GO:0005737//cytoplasm	GO:0005515//protein binding	GO:0002244//hematopoietic progenitor cell differentiation	K03362//F-box and WD-40 domain protein 1/11;K12862//pleiotropic regulator 1;K04508//transducin (beta)-like 1;K16482//centriolar protein POC1;K14855//ribosome assembly protein 4;K10260//F-box and WD-40 domain protein 7;K04539//guanine nucleotide-binding protein subunit beta-5;K04867//voltage-dependent calcium channel gamma-2;K03130//transcription initiation factor TFIID subunit 5
CENPF	0.30811	8.32e-86	6.89e-84	1063	NA	NA	NA	K11499//centromere protein F
NPAT	0.307942	5.96e-12	4.6e-11	4863	GO:0097504//Gemini of coiled bodies;GO:0015030//Cajal body;GO:0005737//cytoplasm	GO:0003713//transcription coactivator activity;GO:0003714//transcription corepressor activity;GO:0008022//protein C-terminus binding;GO:0047485//protein N-terminus binding	GO:0000083//regulation of transcription involved in G1/S transition of mitotic cell cycle;GO:0045893//positive regulation of transcription, DNA-templated	NA
PIK3R1	0.307941	1.21e-19	1.59e-18	5295	GO:0005634//nucleus;GO:0005829//cytosol;GO:0005911//cell-cell junction;GO:1990578//perinuclear endoplasmic reticulum membrane;GO:0005942//phosphatidylinositol 3-kinase complex;GO:0005801//cis-Golgi network;GO:0005886//plasma membrane;GO:0005943//phosphatidylinositol 3-kinase complex, class IA	GO:0036312//phosphatidylinositol 3-kinase regulatory subunit binding;GO:0005068//transmembrane receptor protein tyrosine kinase adaptor activity;GO:0019903//protein phosphatase binding;GO:0046982//protein heterodimerization activity;GO:0043559//insulin binding;GO:0046935//1-phosphatidylinositol-3-kinase regulator activity;GO:0005159//insulin-like growth factor receptor binding;GO:0043125//ErbB-3 …	GO:0045671//negative regulation of osteoclast differentiation;GO:0008286//insulin receptor signaling pathway;GO:0030335//positive regulation of cell migration;GO:0048011//neurotrophin TRK receptor signaling pathway;GO:0043551//regulation of phosphatidylinositol 3-kinase activity;GO:0048009//insulin-like growth factor receptor signaling pathway;GO:0006661//phosphatidylinositol biosynthetic process…	K02649//phosphoinositide-3-kinase regulatory subunit alpha/beta/delta
IQCG	0.307896	0.0206396	0.0388689	84223	GO:0036126//sperm flagellum;GO:0070062//extracellular exosome;GO:0031514//motile cilium;GO:0002177//manchette;GO:0005737//cytoplasm	GO:0030544//Hsp70 protein binding;GO:0005516//calmodulin binding	GO:0007288//sperm axoneme assembly;GO:0007286//spermatid development	K10395//kinesin family member 4/21/27;K21954//FYVE and coiled-coil domain-containing protein 1;K10397//kinesin family member 6/9;K19514//renin receptor;K19533//synaptonemal complex protein 1
NDUFA6	0.307873	0.0322568	0.0565749	4700	GO:0005747//mitochondrial respiratory chain complex I	GO:0008137//NADH dehydrogenase (ubiquinone) activity	GO:0006979//response to oxidative stress;GO:0006120//mitochondrial electron transport, NADH to ubiquinone;GO:0044281//small molecule metabolic process	K03950//NADH dehydrogenase (ubiquinone) 1 alpha subcomplex subunit 6
PDE4B	0.30747	4.68e-06	1.88e-05	5142	GO:0016020//membrane;GO:0060076//excitatory synapse;GO:0008021//synaptic vesicle;GO:0005813//centrosome;GO:0071944//cell periphery;GO:0014069//postsynaptic density;GO:0000930//gamma-tubulin complex;GO:0030018//Z disc;GO:0005829//cytosol;GO:0043197//dendritic spine;GO:0005891//voltage-gated calcium channel complex	GO:0030552//cAMP binding;GO:0046872//metal ion binding;GO:0044325//ion channel binding;GO:0043015//gamma-tubulin binding;GO:0004114//3',5'-cyclic-nucleotide phosphodiesterase activity;GO:0004115//3',5'-cyclic-AMP phosphodiesterase activity	GO:0007165//signal transduction;GO:0030593//neutrophil chemotaxis;GO:0035690//cellular response to drug;GO:0050852//T cell receptor signaling pathway;GO:1901841//regulation of high voltage-gated calcium channel activity;GO:0050900//leukocyte migration;GO:0071872//cellular response to epinephrine stimulus;GO:0001780//neutrophil homeostasis;GO:0071222//cellular response to lipopolysaccharide;GO:003…	K13293//cAMP-specific phosphodiesterase 4 [EC:3.1.4.53]
RNASEH1	0.307405	3.69e-11	2.64e-10	246243	GO:0005737//cytoplasm	GO:0000287//magnesium ion binding;GO:0003723//RNA binding;GO:0004523//RNA-DNA hybrid ribonuclease activity	GO:0006401//RNA catabolic process;GO:0006264//mitochondrial DNA replication	K03469//ribonuclease HI [EC:3.1.26.4]
ZSCAN30	0.307359	0.000125953	0.000405195	100101467	GO:0005634//nucleus	GO:0046872//metal ion binding;GO:0043565//sequence-specific DNA binding;GO:0003700//DNA binding transcription factor activity	GO:0006355//regulation of transcription, DNA-templated;GO:0016032//viral process	K09228//KRAB domain-containing zinc finger protein;K11447//histone demethylase [EC:1.14.11.-];K15696//RING finger protein 113B;K09230//SCAN domain-containing zinc finger protein
BICD1	0.306434	0.000301872	0.000898752	636	GO:0016020//membrane;GO:0045298//tubulin complex;GO:0072517//host cell viral assembly compartment;GO:0005829//cytosol;GO:0005881//cytoplasmic microtubule;GO:0031410//cytoplasmic vesicle;GO:0005802//trans-Golgi network;GO:0048471//perinuclear region of cytoplasm	GO:0034452//dynactin binding;GO:0005200//structural constituent of cytoskeleton;GO:0008093//cytoskeletal adaptor activity;GO:0017137//Rab GTPase binding;GO:0031871//proteinase activated receptor binding	GO:0006396//RNA processing;GO:0009653//anatomical structure morphogenesis;GO:0034063//stress granule assembly;GO:1900276//regulation of proteinase activated receptor activity;GO:1900737//negative regulation of phospholipase C-activating G-protein coupled receptor signaling pathway;GO:0008298//intracellular mRNA localization;GO:0006355//regulation of transcription, DNA-templated;GO:0072393//microt…	K18739//protein bicaudal D
SLC26A2	0.306305	3.53e-16	3.73e-15	1836	GO:0070062//extracellular exosome;GO:0005887//integral component of plasma membrane	GO:0015301//anion:anion antiporter activity;GO:0019531//oxalate transmembrane transporter activity;GO:0005254//chloride channel activity;GO:0008271//secondary active sulfate transmembrane transporter activity;GO:0015106//bicarbonate transmembrane transporter activity	GO:0055085//transmembrane transport;GO:0008272//sulfate transport;GO:0001503//ossification	K14701//solute carrier family 26 (sulfate anion transporter), member 2
PRKAA1	0.306272	7.05e-44	2.4e-42	5562	GO:0031588//nucleotide-activated protein kinase complex;GO:0005634//nucleus;GO:0005654//nucleoplasm;GO:0016324//apical plasma membrane;GO:0016607//nuclear speck;GO:0005622//intracellular;GO:0005737//cytoplasm;GO:0005829//cytosol	GO:0050321//tau-protein kinase activity;GO:0005524//ATP binding;GO:0050405//[acetyl-CoA carboxylase] kinase activity;GO:0035174//histone serine kinase activity;GO:0004691//cAMP-dependent protein kinase activity;GO:0046872//metal ion binding;GO:0004674//protein serine/threonine kinase activity;GO:0008022//protein C-terminus binding;GO:0004672//protein kinase activity;GO:0047322//[hydroxymethylglut…	GO:0060627//regulation of vesicle-mediated transport;GO:0008286//insulin receptor signaling pathway;GO:0010332//response to gamma radiation;GO:0042593//glucose homeostasis;GO:0045821//positive regulation of glycolytic process;GO:0031000//response to caffeine;GO:0006914//autophagy;GO:2001274//negative regulation of glucose import in response to insulin stimulus;GO:0031669//cellular response to nut…	K07198//5'-AMP-activated protein kinase, catalytic alpha subunit [EC:2.7.11.11]
GOLGB1	0.30627	2.53e-33	6.26e-32	2804	GO:0005795//Golgi stack;GO:0005794//Golgi apparatus;GO:0016021//integral component of membrane;GO:0005793//endoplasmic reticulum-Golgi intermediate compartment;GO:0005801//cis-Golgi network;GO:0000139//Golgi membrane	GO:0003723//RNA binding;GO:0005515//protein binding;GO:0043565//sequence-specific DNA binding;GO:0003700//DNA binding transcription factor activity	GO:0007030//Golgi organization;GO:1905793//protein localization to pericentriolar material	K20478//golgin subfamily B member 1
SON	0.306235	3.39e-136	7.03e-134	6651	GO:0016607//nuclear speck	GO:0003677//DNA binding;GO:0050733//RS domain binding;GO:0003723//RNA binding	GO:0043484//regulation of RNA splicing;GO:0006397//mRNA processing;GO:0000281//mitotic cytokinesis;GO:0000226//microtubule cytoskeleton organization;GO:0000910//cytokinesis;GO:0051726//regulation of cell cycle;GO:0043066//negative regulation of apoptotic process;GO:0048024//regulation of mRNA splicing, via spliceosome	K13172//serine/arginine repetitive matrix protein 2
FBN2	0.305556	5.03e-17	5.72e-16	2201	GO:0001527//microfibril	GO:0030023//extracellular matrix constituent conferring elasticity;GO:0005515//protein binding;GO:0005509//calcium ion binding	GO:0030501//positive regulation of bone mineralization;GO:0035583//sequestering of TGFbeta in extracellular matrix;GO:0060346//bone trabecula formation;GO:0030326//embryonic limb morphogenesis;GO:0045669//positive regulation of osteoblast differentiation	K06825//fibrillin 1
ZNF234	0.305518	0.0014096	0.00362738	10780	GO:0005634//nucleus	GO:0003677//DNA binding;GO:0046872//metal ion binding;GO:0003700//DNA binding transcription factor activity	GO:0006355//regulation of transcription, DNA-templated	K09228//KRAB domain-containing zinc finger protein
ZBTB10	0.305475	2.03e-08	1.1e-07	65986	GO:0005654//nucleoplasm	GO:0046872//metal ion binding;GO:0003677//DNA binding;GO:0005515//protein binding;GO:0003676//nucleic acid binding	GO:0006355//regulation of transcription, DNA-templated;GO:0006351//transcription, DNA-templated	K10497//zinc finger and BTB domain-containing protein 10
ZNF141	0.303859	4.22e-29	8.78e-28	7700	GO:0005634//nucleus;GO:0005622//intracellular	GO:0000978//RNA polymerase II proximal promoter sequence-specific DNA binding;GO:0046872//metal ion binding;GO:0003676//nucleic acid binding	GO:0009653//anatomical structure morphogenesis;GO:0006355//regulation of transcription, DNA-templated;GO:0006366//transcription from RNA polymerase II promoter	K09228//KRAB domain-containing zinc finger protein
IKZF2	0.303598	1.79e-11	1.32e-10	22807	GO:0005634//nucleus	GO:0046872//metal ion binding;GO:0046982//protein heterodimerization activity;GO:0044212//transcription regulatory region DNA binding;GO:0003700//DNA binding transcription factor activity;GO:0042803//protein homodimerization activity;GO:0003676//nucleic acid binding	GO:0000122//negative regulation of transcription from RNA polymerase II promoter;GO:0045944//positive regulation of transcription from RNA polymerase II promoter	K09228//KRAB domain-containing zinc finger protein;K09220//IKAROS family zinc finger protein
DYNC1H1	0.303153	3.59e-66	2.1e-64	1778	GO:0016020//membrane;GO:0070062//extracellular exosome;GO:0005874//microtubule;GO:0005829//cytosol;GO:0005868//cytoplasmic dynein complex;GO:0005813//centrosome;GO:0030175//filopodium	GO:0051959//dynein light intermediate chain binding;GO:0005524//ATP binding;GO:0003777//microtubule motor activity;GO:0016887//ATPase activity	GO:0006810//transport;GO:0007018//microtubule-based movement;GO:0034063//stress granule assembly;GO:0008219//cell death;GO:0019886//antigen processing and presentation of exogenous peptide antigen via MHC class II;GO:0033962//cytoplasmic mRNA processing body assembly;GO:0007052//mitotic spindle organization;GO:0000086//G2/M transition of mitotic cell cycle	K10413//dynein heavy chain 1, cytosolic
ZFYVE16	0.30298	3.41e-08	1.79e-07	9765	GO:0043231//intracellular membrane-bounded organelle;GO:0031901//early endosome membrane;GO:0005829//cytosol;GO:0005769//early endosome	GO:0005547//phosphatidylinositol-3,4,5-trisphosphate binding;GO:0046872//metal ion binding;GO:0005515//protein binding;GO:0008565//protein transporter activity;GO:0005545//1-phosphatidylinositol binding	GO:0016197//endosomal transport;GO:0016050//vesicle organization;GO:0006622//protein targeting to lysosome;GO:0007165//signal transduction;GO:0030100//regulation of endocytosis;GO:0030509//BMP signaling pathway	K04679//MAD, mothers against decapentaplegic interacting protein
CRABP2	0.302895	0.00087113	0.0023453	1382	GO:0070062//extracellular exosome;GO:0005634//nucleus;GO:0005654//nucleoplasm;GO:0005783//endoplasmic reticulum;GO:0005829//cytosol;GO:0005737//cytoplasm	GO:0005515//protein binding;GO:0016918//retinal binding;GO:0001972//retinoic acid binding;GO:0005215//transporter activity;GO:0019841//retinol binding;GO:0005501//retinoid binding	GO:0006810//transport;GO:0007165//signal transduction;GO:0002138//retinoic acid biosynthetic process;GO:0006355//regulation of transcription, DNA-templated;GO:0048385//regulation of retinoic acid receptor signaling pathway;GO:0035115//embryonic forelimb morphogenesis;GO:0042573//retinoic acid metabolic process;GO:0008544//epidermis development;GO:0048672//positive regulation of collateral sprouti…	K17289//cellular retinoic acid-binding protein 2
RTTN	0.302294	7.35e-11	5.13e-10	25914	GO:0036064//ciliary basal body;GO:0005813//centrosome;GO:0005737//cytoplasm	NA	GO:0007368//determination of left/right symmetry	K16484//rotatin
ANAPC1	0.301818	1.78e-52	7.53e-51	64682	GO:0005654//nucleoplasm;GO:0005829//cytosol;GO:0005680//anaphase-promoting complex	NA	GO:0051437//positive regulation of ubiquitin-protein ligase activity involved in regulation of mitotic cell cycle transition;GO:0051436//negative regulation of ubiquitin-protein ligase activity involved in mitotic cell cycle;GO:0031145//anaphase-promoting complex-dependent catabolic process;GO:0051301//cell division;GO:0007094//mitotic spindle assembly checkpoint;GO:0070979//protein K11-linked ub…	K03348//anaphase-promoting complex subunit 1
NSD1	0.301815	2.72e-35	7.14e-34	64324	GO:0005654//nucleoplasm;GO:0005694//chromosome	GO:0030331//estrogen receptor binding;GO:0003714//transcription corepressor activity;GO:0046966//thyroid hormone receptor binding;GO:0042799//histone methyltransferase activity (H4-K20 specific);GO:0046965//retinoid X receptor binding;GO:0000979//RNA polymerase II core promoter sequence-specific DNA binding;GO:0050681//androgen receptor binding;GO:0003682//chromatin binding;GO:0046975//histone me…	GO:0000122//negative regulation of transcription from RNA polymerase II promoter;GO:0001702//gastrulation with mouth forming second;GO:0010452//histone H3-K36 methylation;GO:0034770//histone H4-K20 methylation;GO:0045893//positive regulation of transcription, DNA-templated	K15588//histone-lysine N-methyltransferase NSD1 [EC:2.1.1.43]
OTUD4	0.301612	4.18e-29	8.72e-28	54726	GO:0016021//integral component of membrane	GO:0004843//thiol-dependent ubiquitin-specific protease activity;GO:0003723//RNA binding;GO:0005515//protein binding	GO:0071108//protein K48-linked deubiquitination	K13718//OTU domain-containing protein 4 [EC:3.4.19.12]
PJA2	0.301177	1.44e-43	4.81e-42	9867	GO:0045111//intermediate filament cytoskeleton;GO:0030054//cell junction;GO:0005789//endoplasmic reticulum membrane;GO:0014069//postsynaptic density;GO:0000139//Golgi membrane;GO:0045211//postsynaptic membrane	GO:0061630//ubiquitin protein ligase activity;GO:0008270//zinc ion binding;GO:0034236//protein kinase A catalytic subunit binding;GO:0034237//protein kinase A regulatory subunit binding;GO:0016874//ligase activity	GO:0010738//regulation of protein kinase A signaling;GO:0016567//protein ubiquitination;GO:0007616//long-term memory	K10634//E3 ubiquitin-protein ligase Praja2 [EC:2.3.2.27]
NR1D2	0.301086	8.64e-06	3.34e-05	9975	GO:0005634//nucleus;GO:0005654//nucleoplasm	GO:0003707//steroid hormone receptor activity;GO:0005515//protein binding;GO:0001046//core promoter sequence-specific DNA binding;GO:0008270//zinc ion binding;GO:0001206//transcriptional repressor activity, RNA polymerase II distal enhancer sequence-specific binding;GO:0000980//RNA polymerase II distal enhancer sequence-specific DNA binding;GO:0004879//nuclear receptor activity	GO:0045892//negative regulation of transcription, DNA-templated;GO:0006355//regulation of transcription, DNA-templated;GO:0006351//transcription, DNA-templated;GO:0048511//rhythmic process;GO:0045893//positive regulation of transcription, DNA-templated;GO:0030522//intracellular receptor signaling pathway;GO:0042752//regulation of circadian rhythm;GO:0050727//regulation of inflammatory response;GO…	K08531//nuclear receptor subfamily 1 group D member 2
RRM2B	0.300878	9.56e-11	6.59e-10	50484	GO:0070062//extracellular exosome;GO:0005634//nucleus;GO:0005654//nucleoplasm;GO:0005737//cytoplasm;GO:0005971//ribonucleoside-diphosphate reductase complex;GO:0005829//cytosol;GO:0016021//integral component of membrane;GO:0005739//mitochondrion	GO:0004748//ribonucleoside-diphosphate reductase activity, thioredoxin disulfide as acceptor;GO:0046872//metal ion binding;GO:0005515//protein binding	GO:0014075//response to amine;GO:0009263//deoxyribonucleotide biosynthetic process;GO:0001822//kidney development;GO:0006281//DNA repair;GO:0043066//negative regulation of apoptotic process;GO:0055114//oxidation-reduction process;GO:0015949//nucleobase-containing small molecule interconversion;GO:0003014//renal system process;GO:0006979//response to oxidative stress;GO:0006264//mitochondrial DNA …	K10808//ribonucleoside-diphosphate reductase subunit M2 [EC:1.17.4.1]
AGAP4	0.300449	2.95e-21	4.27e-20	119016	NA	GO:0046872//metal ion binding;GO:0005096//GTPase activator activity	NA	K07759//poly(ADP-ribose) glycohydrolase [EC:3.2.1.143];K12491//Arf-GAP with GTPase, ANK repeat and PH domain-containing protein 1/3
ABHD2	0.299894	1.68e-22	2.59e-21	11057	GO:0036126//sperm flagellum;GO:0097524//sperm plasma membrane;GO:0016021//integral component of membrane	GO:0003707//steroid hormone receptor activity;GO:0047372//acylglycerol lipase activity;GO:0042562//hormone binding	GO:0009611//response to wounding;GO:0030336//negative regulation of cell migration	K13697//abhydrolase domain-containing protein 2
SGTB	0.299753	0.00152762	0.00390325	54557	NA	GO:0005515//protein binding	NA	K16365//small glutamine-rich tetratricopeptide repeat-containing protein alpha
PHIP	0.299516	4.85e-60	2.51e-58	55023	GO:0070062//extracellular exosome;GO:0005634//nucleus	GO:0070577//lysine-acetylated histone binding;GO:0005158//insulin receptor binding	GO:0008286//insulin receptor signaling pathway;GO:0040008//regulation of growth;GO:0045893//positive regulation of transcription, DNA-templated;GO:0043568//positive regulation of insulin-like growth factor receptor signaling pathway;GO:0001932//regulation of protein phosphorylation;GO:2001237//negative regulation of extrinsic apoptotic signaling pathway;GO:0045840//positive regulation of mitotic …	K11797//PH-interacting protein
CEP192	0.299363	1.33e-20	1.85e-19	55125	GO:0005814//centriole;GO:0000242//pericentriolar material;GO:0005829//cytosol;GO:0005813//centrosome	GO:0019902//phosphatase binding	GO:0010389//regulation of G2/M transition of mitotic cell cycle;GO:0097711//ciliary basal body-plasma membrane docking;GO:0051225//spindle assembly;GO:0051298//centrosome duplication;GO:0010923//negative regulation of phosphatase activity;GO:0000086//G2/M transition of mitotic cell cycle	K16725//centrosomal protein CEP192
TMEM245	0.299193	4.28e-25	7.44e-24	23731	GO:0016021//integral component of membrane	NA	NA	K01887//arginyl-tRNA synthetase [EC:6.1.1.19];K17985//activating molecule in BECN1-regulated autophagy protein 1;K15696//RING finger protein 113B;K04948//cyclic nucleotide gated channel alpha 1;K01064//wingless-type MMTV integration site family, member 9
PURB	0.299131	5.04e-49	1.97e-47	5814	GO:0005662//DNA replication factor A complex	GO:0003697//single-stranded DNA binding;GO:0003729//mRNA binding;GO:0000977//RNA polymerase II regulatory region sequence-specific DNA binding;GO:0046332//SMAD binding;GO:0008134//transcription factor binding;GO:0001227//transcriptional repressor activity, RNA polymerase II transcription regulatory region sequence-specific DNA binding	GO:0045892//negative regulation of transcription, DNA-templated;GO:0045637//regulation of myeloid cell differentiation	K13696//abhydrolase domain-containing protein 1/3;K10356//myosin I
ZNF292	0.29882	7.88e-44	2.66e-42	23036	GO:0005634//nucleus	GO:0046872//metal ion binding;GO:0003677//DNA binding;GO:0001077//transcriptional activator activity, RNA polymerase II proximal promoter sequence-specific DNA binding;GO:0003676//nucleic acid binding	NA	K09228//KRAB domain-containing zinc finger protein
GAPVD1	0.298514	2.05e-26	3.82e-25	26130	GO:0016020//membrane;GO:0005768//endosome;GO:0005829//cytosol	GO:0017112//Rab guanyl-nucleotide exchange factor activity;GO:0005085//guanyl-nucleotide exchange factor activity;GO:0005096//GTPase activator activity;GO:0032794//GTPase activating protein binding;GO:0045296//cadherin binding	GO:0043087//regulation of GTPase activity;GO:0007165//signal transduction;GO:0051223//regulation of protein transport;GO:0006897//endocytosis;GO:0051056//regulation of small GTPase mediated signal transduction;GO:0061024//membrane organization	K20131//Rab5 GDP/GTP exchange factor
KIF20B	0.298365	7.34e-44	2.49e-42	9585	GO:0051233//spindle midzone;GO:0005874//microtubule;GO:1990023//mitotic spindle midzone;GO:0005737//cytoplasm;GO:0030496//midbody;GO:0030426//growth cone;GO:0005730//nucleolus;GO:0005829//cytosol;GO:0070938//contractile ring;GO:0005871//kinesin complex;GO:0030424//axon;GO:0005654//nucleoplasm;GO:0005634//nucleus;GO:0005813//centrosome;GO:0097431//mitotic spindle pole;GO:0048471//perinuclear regio…	GO:0050699//WW domain binding;GO:0005524//ATP binding;GO:0042803//protein homodimerization activity;GO:0008017//microtubule binding;GO:0016887//ATPase activity;GO:0008574//ATP-dependent microtubule motor activity, plus-end-directed	GO:0032467//positive regulation of cytokinesis;GO:0007018//microtubule-based movement;GO:0090316//positive regulation of intracellular protein transport;GO:1903438//positive regulation of mitotic cytokinetic process;GO:0007050//cell cycle arrest;GO:0007088//regulation of mitotic nuclear division;GO:2000114//regulation of establishment of cell polarity;GO:0048812//neuron projection morphogenesis;G…	K10402//kinesin family member 20
PHF3	0.29833	5.39e-44	1.84e-42	23469	NA	GO:0046872//metal ion binding;GO:0008270//zinc ion binding	GO:0007275//multicellular organism development;GO:0006351//transcription, DNA-templated	K17596//SPOC domain-containing protein 1;K04574//neurofilament heavy polypeptide
NA	0.297968	0.00112559	0.00294808	BGI_novel_G001330	GO:0016020//membrane;GO:0005783//endoplasmic reticulum;GO:0016607//nuclear speck;GO:0030670//phagocytic vesicle membrane;GO:0033116//endoplasmic reticulum-Golgi intermediate compartment membrane;GO:0042825//TAP complex;GO:0030176//integral component of endoplasmic reticulum membrane;GO:0016021//integral component of membrane;GO:0005789//endoplasmic reticulum membrane	GO:0046978//TAP1 binding;GO:0005524//ATP binding;GO:0023029//MHC class Ib protein binding;GO:0042287//MHC protein binding;GO:0015433//peptide antigen-transporting ATPase activity;GO:0015440//peptide-transporting ATPase activity;GO:0046980//tapasin binding;GO:0005215//transporter activity	GO:1990668//vesicle fusion with endoplasmic reticulum-Golgi intermediate compartment (ERGIC) membrane;GO:0002489//antigen processing and presentation of endogenous peptide antigen via MHC class Ib via ER pathway, TAP-dependent;GO:0046967//cytosol to ER transport;GO:0016032//viral process;GO:0019885//antigen processing and presentation of endogenous peptide antigen via MHC class I;GO:0002474//anti…	K05654//ATP-binding cassette, subfamily B (MDR/TAP), member 3
SLMAP	0.297854	3.48e-20	4.75e-19	7871	GO:0005790//smooth endoplasmic reticulum;GO:0005815//microtubule organizing center;GO:0005887//integral component of plasma membrane;GO:0016021//integral component of membrane;GO:0042383//sarcolemma	GO:0005515//protein binding	GO:0006457//protein folding;GO:0006936//muscle contraction	K11498//centromeric protein E;K16464//centrosomal protein CEP250;K20283//golgin subfamily A member 4;K11499//centromere protein F;K10251//17beta-estradiol 17-dehydrogenase / very-long-chain 3-oxoacyl-CoA reductase [EC:1.1.1.62 1.1.1.330];K20478//golgin subfamily B member 1;K15680//corticosteroid 11-beta-dehydrogenase isozyme 1 [EC:1.1.1.146]
ZBTB11	0.297608	1.78e-13	1.55e-12	27107	GO:0005654//nucleoplasm	GO:0046872//metal ion binding;GO:0000977//RNA polymerase II regulatory region sequence-specific DNA binding;GO:0003700//DNA binding transcription factor activity	GO:0006355//regulation of transcription, DNA-templated	K10498//zinc finger and BTB domain-containing protein 11
VPS53	0.297531	3.78e-08	1.97e-07	55275	GO:0016020//membrane;GO:0010008//endosome membrane;GO:0000938//GARP complex;GO:1990745//EARP complex;GO:0048471//perinuclear region of cytoplasm;GO:0032588//trans-Golgi network membrane;GO:0005829//cytosol;GO:0005794//Golgi apparatus;GO:0055037//recycling endosome	GO:0005515//protein binding	GO:0007041//lysosomal transport;GO:0042147//retrograde transport, endosome to Golgi;GO:0032456//endocytic recycling;GO:0015031//protein transport	K20299//vacuolar protein sorting-associated protein 53
ZNF841	0.297501	1.13e-07	5.6e-07	284371	GO:0005634//nucleus	GO:0046872//metal ion binding;GO:0003677//DNA binding;GO:0003700//DNA binding transcription factor activity	GO:0006355//regulation of transcription, DNA-templated;GO:0006351//transcription, DNA-templated	K09228//KRAB domain-containing zinc finger protein
EHHADH	0.297417	0.0274394	0.0493005	1962	GO:0005829//cytosol;GO:0005782//peroxisomal matrix;GO:0005739//mitochondrion	GO:0003857//3-hydroxyacyl-CoA dehydrogenase activity;GO:0004165//dodecenoyl-CoA delta-isomerase activity;GO:0005102//receptor binding;GO:0016508//long-chain-enoyl-CoA hydratase activity;GO:0019899//enzyme binding;GO:0004300//enoyl-CoA hydratase activity	GO:0006635//fatty acid beta-oxidation;GO:0006475//internal protein amino acid acetylation	K07514//enoyl-CoA hydratase / 3-hydroxyacyl-CoA dehydrogenase / 3,2-trans-enoyl-CoA isomerase [EC:4.2.1.17 1.1.1.35 5.3.3.8]
SIPA1L1	0.297417	0.000262544	0.000791829	26037	GO:0005856//cytoskeleton;GO:0030054//cell junction;GO:0043197//dendritic spine;GO:0014069//postsynaptic density;GO:0005737//cytoplasm;GO:0045211//postsynaptic membrane	GO:0046875//ephrin receptor binding;GO:0005096//GTPase activator activity	GO:0043087//regulation of GTPase activity;GO:0090630//activation of GTPase activity;GO:0031532//actin cytoskeleton reorganization;GO:0061001//regulation of dendritic spine morphogenesis;GO:0048013//ephrin receptor signaling pathway;GO:0051056//regulation of small GTPase mediated signal transduction;GO:0050770//regulation of axonogenesis;GO:0048167//regulation of synaptic plasticity	K17701//signal-induced proliferation-associated 1 like protein 1
AHR	0.297407	9.35e-09	5.28e-08	196	GO:0005654//nucleoplasm;GO:0005667//transcription factor complex;GO:0034753//nuclear aryl hydrocarbon receptor complex;GO:0034752//cytosolic aryl hydrocarbon receptor complex	GO:0051879//Hsp90 protein binding;GO:0070888//E-box binding;GO:0004874//aryl hydrocarbon receptor activity;GO:0035326//enhancer binding;GO:0046982//protein heterodimerization activity;GO:0004879//nuclear receptor activity;GO:0008134//transcription factor binding	GO:0030888//regulation of B cell proliferation;GO:0045899//positive regulation of RNA polymerase II transcriptional preinitiation complex assembly;GO:0006805//xenobiotic metabolic process;GO:0006950//response to stress;GO:0001568//blood vessel development;GO:0006915//apoptotic process;GO:0030850//prostate gland development;GO:0000122//negative regulation of transcription from RNA polymerase II pr…	K09093//aryl hydrocarbon receptor
SMC2	0.297336	1.92e-43	6.38e-42	10592	GO:0000228//nuclear chromosome;GO:0070062//extracellular exosome;GO:0005654//nucleoplasm;GO:0000796//condensin complex;GO:0005730//nucleolus;GO:0005829//cytosol	GO:0005524//ATP binding;GO:0046982//protein heterodimerization activity	GO:0006281//DNA repair;GO:0007062//sister chromatid cohesion;GO:0051301//cell division;GO:0051383//kinetochore organization;GO:0010032//meiotic chromosome condensation;GO:0006310//DNA recombination;GO:0007076//mitotic chromosome condensation;GO:0045132//meiotic chromosome segregation	K06674//structural maintenance of chromosome 2
FAM135A	0.29728	1.95e-11	1.43e-10	57579	NA	GO:0052689//carboxylic ester hydrolase activity	GO:0044255//cellular lipid metabolic process	NA
DAPP1	0.297173	0.000440849	0.00126871	27071	GO:0016020//membrane;GO:0005829//cytosol;GO:0005886//plasma membrane;GO:0005737//cytoplasm	GO:0005547//phosphatidylinositol-3,4,5-trisphosphate binding;GO:0005515//protein binding;GO:0043325//phosphatidylinositol-3,4-bisphosphate binding;GO:0030165//PDZ domain binding;GO:0035091//phosphatidylinositol binding;GO:0005543//phospholipid binding	GO:0007165//signal transduction;GO:0035335//peptidyl-tyrosine dephosphorylation;GO:0006470//protein dephosphorylation	K12229//dual adapter for phosphotyrosine and 3-phosphotyrosine and 3-phosphoinositide
GPATCH2L	0.297073	4.82e-24	8.01e-23	55668	GO:0016021//integral component of membrane	GO:0005515//protein binding	NA	K17569//G patch domain-containing protein 2
KIF5B	0.297053	9.64e-50	3.84e-48	3799	GO:0016020//membrane;GO:0005815//microtubule organizing center;GO:0044295//axonal growth cone;GO:0005874//microtubule;GO:0031982//vesicle;GO:0043005//neuron projection;GO:0048471//perinuclear region of cytoplasm;GO:0030139//endocytic vesicle;GO:0005829//cytosol;GO:0035253//ciliary rootlet;GO:0005871//kinesin complex	GO:0005524//ATP binding;GO:0042802//identical protein binding;GO:0008432//JUN kinase binding;GO:0008017//microtubule binding;GO:0045296//cadherin binding;GO:0003777//microtubule motor activity;GO:0099609//microtubule lateral binding;GO:0008574//ATP-dependent microtubule motor activity, plus-end-directed	GO:1905152//positive regulation of voltage-gated sodium channel activity;GO:0031340//positive regulation of vesicle fusion;GO:0021766//hippocampus development;GO:0090316//positive regulation of intracellular protein transport;GO:0035774//positive regulation of insulin secretion involved in cellular response to glucose stimulus;GO:0051642//centrosome localization;GO:0007028//cytoplasm organization…	K10396//kinesin family member 5
TNPO1	0.297038	5.45e-62	2.89e-60	3842	GO:0070062//extracellular exosome;GO:0031965//nuclear membrane;GO:0034399//nuclear periphery;GO:0005829//cytosol	GO:0008536//Ran GTPase binding;GO:0008565//protein transporter activity;GO:0008139//nuclear localization sequence binding	GO:0010467//gene expression;GO:0000060//protein import into nucleus, translocation;GO:0016071//mRNA metabolic process;GO:0019048//modulation by virus of host morphology or physiology	K18752//transportin-1
PAG1	0.297017	7.11e-12	5.46e-11	55824	GO:0045121//membrane raft;GO:0005887//integral component of plasma membrane;GO:0005622//intracellular;GO:0005886//plasma membrane	GO:0005070//SH3/SH2 adaptor activity;GO:0005068//transmembrane receptor protein tyrosine kinase adaptor activity;GO:0042169//SH2 domain binding	GO:0050863//regulation of T cell activation;GO:0007169//transmembrane receptor protein tyrosine kinase signaling pathway;GO:0007165//signal transduction;GO:0050852//T cell receptor signaling pathway;GO:0007173//epidermal growth factor receptor signaling pathway;GO:0050868//negative regulation of T cell activation;GO:0035556//intracellular signal transduction;GO:0002250//adaptive immune response	K12581//CCR4-NOT transcription complex subunit 7/8;K15322//tRNA-splicing endonuclease subunit Sen2 [EC:3.1.27.9];K15696//RING finger protein 113B;K17985//activating molecule in BECN1-regulated autophagy protein 1
SOCS6	0.296881	3.36e-05	0.000119322	9306	GO:0005634//nucleus;GO:0001772//immunological synapse;GO:0005737//cytoplasm	GO:0004860//protein kinase inhibitor activity;GO:0017124//SH3 domain binding	GO:0007259//JAK-STAT cascade;GO:0008286//insulin receptor signaling pathway;GO:0040008//regulation of growth;GO:0009968//negative regulation of signal transduction;GO:0016567//protein ubiquitination;GO:0006952//defense response;GO:0045444//fat cell differentiation;GO:0050868//negative regulation of T cell activation;GO:0010498//proteasomal protein catabolic process	K04699//suppressor of cytokine signaling 6/7
ZNF117	0.29666	4.12e-20	5.61e-19	51351	GO:0005634//nucleus	GO:0000978//RNA polymerase II proximal promoter sequence-specific DNA binding;GO:0008270//zinc ion binding;GO:0003700//DNA binding transcription factor activity	GO:0006355//regulation of transcription, DNA-templated	K09228//KRAB domain-containing zinc finger protein
CFAP97	0.296376	2.13e-27	4.17e-26	57587	NA	NA	NA	NA
UBR1	0.296251	1.16e-13	1.02e-12	197131	GO:0000502//proteasome complex;GO:0000151//ubiquitin ligase complex;GO:0005829//cytosol;GO:0005737//cytoplasm	GO:0061630//ubiquitin protein ligase activity;GO:0008270//zinc ion binding;GO:0070728//leucine binding;GO:0016874//ligase activity	GO:0032007//negative regulation of TOR signaling;GO:0006511//ubiquitin-dependent protein catabolic process;GO:0071596//ubiquitin-dependent protein catabolic process via the N-end rule pathway;GO:0071233//cellular response to leucine;GO:0030163//protein catabolic process	K10625//E3 ubiquitin-protein ligase UBR1 [EC:2.3.2.27]
CEP97	0.296149	9.19e-07	4.04e-06	79598	GO:0005815//microtubule organizing center;GO:0043234//protein complex;GO:0005829//cytosol;GO:0005813//centrosome	GO:0005516//calmodulin binding	GO:0097711//ciliary basal body-plasma membrane docking;GO:1901673//regulation of mitotic spindle assembly;GO:0030030//cell projection organization;GO:1902018//negative regulation of cilium assembly	K16717//centrosomal protein CEP97
[truncated: 2,861 more rows]

## Sheet: Downregulated genes
Downregulated genes in NB4 cells
Symbol	log2Ratio(Samples/Control)	p-value	q-value(Storey et al. 2003)	GeneID	Cellular Component	Molecular Function	Biological Process	Kegg Orthology
[truncated: 3,442 more rows]
