# Supplementary material for: Saikosaponin D exhibits anti-leukemic activity by targeting FTO/m6A signaling
Source: Theranostics. 2021 Mar 31;11(12):5831–46. doi: 10.7150/thno.55574 (PMC8058711; doi:10.7150/thno.55574)
Supplement: Supplementary file 3 — Supplementary table S2. [file thnov11p5831s3.xls]

## Sheet: Kegg up
KEGG_RIBOSOME					KEGG_SPLICEOSOME					KEGG_ACUTE_MYELOID_LEUKEMIA					KEGG_UBIQUITIN_MEDIATED_PROTEOLYSIS
PROBE	RANK IN GENE LIST	RANK METRIC SCORE	RUNNING ES	CORE ENRICHMENT	PROBE	RANK IN GENE LIST	RANK METRIC SCORE	RUNNING ES	CORE ENRICHMENT	PROBE	RANK IN GENE LIST	RANK METRIC SCORE	RUNNING ES	CORE ENRICHMENT	PROBE	RANK IN GENE LIST	RANK METRIC SCORE	RUNNING ES	CORE ENRICHMENT
RPL21	124	1.56574	0.0243283	Yes	DDX23	46	2.24159	0.0363099	Yes	MAP2K2	73	1.87407	0.0778741	Yes	UBE2O	24	2.81165	0.0450991	Yes
RPL18	162	1.4191	0.0515244	Yes	PRPF38B	147	1.4661	0.0552719	Yes	ZBTB16	363	1.09221	0.106469	Yes	CDC16	35	2.51669	0.0862529	Yes
RPL19	196	1.33886	0.077313	Yes	HNRNPA1L2	269	1.17649	0.0676981	Yes	BRAF	404	1.0668	0.150904	Yes	SKP2	36	2.3985	0.126126	Yes
RPL10	377	1.08326	0.0877135	Yes	EFTUD2	270	1.17625	0.0884038	Yes	EIF4EBP1	646	0.921891	0.175239	Yes	SMURF2	221	1.27168	0.134673	Yes
RPL9	411	1.05832	0.107626	Yes	TXNL4A	318	1.12731	0.10503	Yes	MAP2K1	975	0.805429	0.188499	Yes	UBA3	235	1.23457	0.154307	Yes
RPS7	417	1.05216	0.129322	Yes	DHX16	343	1.10913	0.122912	Yes	ARAF	1003	0.796192	0.221857	Yes	UBE2R2	240	1.23161	0.174508	Yes
RPS23	421	1.05074	0.151124	Yes	RBM8A	383	1.07956	0.139245	Yes	HRAS	1069	0.780228	0.25192	Yes	UBE4B	305	1.13647	0.189021	Yes
RPS5	647	0.92174	0.155069	Yes	LSM3	452	1.0186	0.152521	Yes	PIK3R3	1076	0.778268	0.285916	Yes	HERC4	325	1.12271	0.206384	Yes
RPL14	659	0.913522	0.173451	Yes	ACIN1	478	1.00605	0.168519	Yes	RARA	1266	0.724972	0.305089	Yes	XIAP	355	1.09845	0.22266	Yes
RPS3A	671	0.909412	0.191747	Yes	NCBP2	518	0.983303	0.183158	Yes	RPS6KB1	1548	0.665392	0.31536	Yes	TRIP12	418	1.05215	0.235908	Yes
RPL11	676	0.907733	0.210486	Yes	TCERG1	537	0.976499	0.199115	Yes	RPS6KB2	1796	0.625134	0.326168	Yes	HERC2	495	0.997793	0.247294	Yes
RPL27A	744	0.883123	0.224409	Yes	HSPA1B	544	0.974742	0.215863	Yes	KRAS	1897	0.61114	0.346372	Yes	TRAF6	597	0.94857	0.25615	Yes
RPS13	869	0.837066	0.233476	Yes	USP39	668	0.910178	0.223464	Yes	STAT5B	1966	0.600892	0.368303	Yes	UBE2A	689	0.902449	0.264924	Yes
RPS16	881	0.832246	0.250155	Yes	PRPF40A	715	0.892223	0.236021	Yes	MAPK1	2176	0.577332	0.379586	Yes	UBE2G2	772	0.871873	0.273806	Yes
RPLP2	1166	0.749234	0.24646	Yes	DDX39B	739	0.885241	0.25003	Yes	SOS1	2728	0.520941	0.365076	No	PIAS3	838	0.848616	0.283464	Yes
RPL36	1235	0.732625	0.257163	Yes	SNRNP200	892	0.830097	0.254236	Yes	PIK3CA	3564	0.429912	0.327194	No	ANAPC1	973	0.805667	0.287686	Yes
RPS2	1246	0.728958	0.271748	Yes	LSM8	913	0.822155	0.267339	Yes	PIK3R1	3709	0.411459	0.335573	No	UBE2I	1035	0.789142	0.29663	Yes
RPL41	1263	0.725751	0.285856	Yes	SF3B5	1008	0.795486	0.274907	Yes	PIM1	3977	0.382857	0.334307	No	PIAS4	1139	0.758615	0.302191	Yes
RPL26L1	1301	0.716884	0.298344	Yes	SRSF1	1059	0.782968	0.285267	Yes	RUNX1	4216	0.355057	0.333789	No	KLHL9	1200	0.742063	0.310421	Yes
RPS8	1304	0.716562	0.313216	Yes	RBM17	1122	0.765442	0.294496	Yes	MYC	4575	0.310438	0.323122	No	HERC1	1614	0.654377	0.293031	No
RPS6	1306	0.716306	0.32815	Yes	LSM4	1137	0.758867	0.306896	Yes	CCNA1	4893	0.274397	0.313656	No	MAP3K1	1685	0.64169	0.298907	No
RPS3	1368	0.703852	0.338727	Yes	U2SURP	1327	0.712436	0.306499	Yes	PIK3CD	5015	0.2591	0.316866	No	UBE2J1	1722	0.634496	0.306991	No
FAU	1404	0.695651	0.350908	Yes	HNRNPA3	1367	0.703886	0.316219	Yes	IKBKB	5402	0.21494	0.30007	No	CUL4A	1890	0.611716	0.30573	No
RPS12	1605	0.655867	0.350992	Yes	THOC2	1417	0.693825	0.325078	Yes	CEBPA	5458	0.207552	0.305498	No	UBE2F	2033	0.591427	0.305843	No
RPS18	1689	0.640899	0.358749	Yes	SRSF3	1503	0.674794	0.331137	Yes	NRAS	5518	0.19873	0.310264	No	FBXO4	2302	0.566295	0.296914	No
RPL5	1772	0.628062	0.366305	Yes	DDX5	1567	0.662006	0.338478	Yes	SOS2	5527	0.197986	0.318472	No	DDB2	2410	0.556812	0.298846	No
RPL28	1779	0.627074	0.379029	Yes	HNRNPA1	1599	0.656749	0.347917	Yes	TCF7L1	5534	0.197209	0.326781	No	UBA2	2827	0.510578	0.278861	No
RPS17	1806	0.623704	0.390317	Yes	RBMX	1702	0.637686	0.352159	Yes	GRB2	5563	0.194262	0.333461	No	ANAPC7	2914	0.500124	0.281289	No
RPS24	1896	0.611209	0.397043	Yes	HNRNPU	1905	0.610172	0.349071	Yes	RELA	5712	0.176947	0.3312	No	UBE2L3	2966	0.495226	0.286031	No
RPS10	1986	0.59879	0.403509	Yes	DHX15	1959	0.601511	0.356031	Yes	CHUK	5731	0.174227	0.337676	No	SKP1	3083	0.48303	0.286121	No
RPL12	2008	0.595705	0.414552	Yes	HSPA1L	2426	0.55597	0.333915	Yes	AKT1	6222	0.115706	0.309408	No	UBE2L6	3246	0.464173	0.282749	No
RPL30	2062	0.588334	0.423256	Yes	SART1	2605	0.536356	0.331171	Yes	PIK3CB	6467	0.0872045	0.296639	No	FBXW8	3295	0.459557	0.287104	No
RPS28	2209	0.57583	0.42535	Yes	EIF4A3	2650	0.530335	0.337494	Yes	PPARD	6896	0.0427401	0.269369	No	KEAP1	3407	0.447144	0.286939	No
RPL13A	2276	0.569372	0.432769	Yes	PCBP1	2702	0.52323	0.343213	Yes	AKT3	7194	0.0133807	0.249727	No	CBLB	3537	0.4323	0.285297	No
RPS4X	2365	0.560668	0.438505	Yes	SRSF6	2769	0.516725	0.347791	Yes	STAT3	7415	-0.00900913	0.235137	No	UBE2G1	3713	0.410706	0.280146	No
RPL35	2399	0.557692	0.447933	Yes	HSPA8	2826	0.510766	0.352948	Yes	KIT	7515	-0.0185585	0.229212	No	RBX1	3989	0.381195	0.267661	No
RPL17	2435	0.554844	0.457164	Yes	SNW1	2935	0.497665	0.354315	Yes	AKT2	7578	-0.0245218	0.226072	No	BIRC2	4037	0.375802	0.270691	No
RPS19	2476	0.550374	0.465961	Yes	PPIH	2945	0.496877	0.362445	Yes	STAT5A	7846	-0.0545007	0.210291	No	FBXW7	4050	0.374821	0.276101	No
RPS25	2544	0.542955	0.472759	Yes	TRA2B	2994	0.492564	0.36783	Yes	CCND1	7918	-0.0625656	0.20822	No	UBE2Q1	4111	0.367302	0.2781	No
RPLP0	2587	0.538277	0.481165	Yes	HNRNPM	3167	0.472403	0.36437	Yes	PML	8227	-0.0941234	0.191397	No	UBE2J2	4244	0.351531	0.274909	No
RSL24D1	2619	0.535289	0.49026	Yes	SRSF7	3194	0.469631	0.370858	Yes	FLT3	8627	-0.141165	0.170454	No	UBOX5	4385	0.334448	0.270887	No
UBA52	2708	0.522774	0.495202	Yes	LSM5	3201	0.469253	0.378707	Yes	MAPK3	9080	-0.194087	0.14824	No	PIAS1	4392	0.334156	0.276031	No
RPSA	2737	0.519861	0.504179	Yes	HNRNPK	3278	0.46193	0.381636	Yes	MTOR	9263	-0.214561	0.145325	No	BTRC	4395	0.333919	0.281445	No
RPL4	2867	0.505813	0.505967	Yes	SF3B4	3296	0.459508	0.388561	Yes	SPI1	9506	-0.240876	0.139486	No	UBE2Z	4473	0.324158	0.281564	No
RPL23	2872	0.505167	0.516274	Yes	WBP11	3481	0.439433	0.383699	Yes	IKBKG	9618	-0.254234	0.143163	No	DDB1	4511	0.319106	0.284336	No
RPL18A	2921	0.499107	0.523451	Yes	BUD31	3606	0.424087	0.382675	Yes	RAF1	10037	-0.30106	0.127994	No	UBE2D1	4512	0.3189	0.289638	No
RPS9	2940	0.497224	0.532636	Yes	SNRPB	3612	0.423081	0.389781	Yes	JUP	10181	-0.31583	0.132214	No	CUL7	4614	0.306552	0.287821	No
RPL24	3063	0.485204	0.53447	Yes	SF3A1	3664	0.417324	0.393635	Yes	PIK3CG	10543	-0.356713	0.123388	No	UBE3A	4684	0.29849	0.28806	No
RPL36A	3075	0.483636	0.543848	Yes	SF3A2	3689	0.414862	0.399295	Yes	PIK3R2	10892	-0.399034	0.11732	No	SAE1	4720	0.294482	0.29056	No
RPS27L	3077	0.483577	0.553908	Yes	SF3B2	3714	0.410613	0.40488	Yes	NFKB1	11102	-0.420522	0.121671	No	CDC34	4915	0.27177	0.2818	No
RPL13	3322	0.456066	0.546804	Yes	PRPF6	3715	0.410601	0.412108	Yes	TCF7L2	11104	-0.420803	0.140205	No	FBXO2	4948	0.26812	0.284067	No
RPS11	3323	0.455988	0.556354	Yes	CDC5L	3791	0.40289	0.414066	Yes	TCF7	11854	-0.505274	0.111514	No	UBE2K	5237	0.234978	0.268261	No
RPS20	3368	0.45102	0.562796	Yes	ISY1	3807	0.401266	0.420102	Yes	PIK3R5	12009	-0.523287	0.124155	No	CDC27	5342	0.220976	0.264816	No
RPLP1	3401	0.447843	0.569992	Yes	SF3A3	3898	0.392887	0.420857	Yes	PIM2	12752	-0.601035	0.100173	No	CDC20	5356	0.219702	0.267578	No
RPS27	3524	0.434012	0.570754	Yes	SF3B1	3975	0.383138	0.422398	Yes	BAD	13636	-0.783909	0.0746696	No	HUWE1	5497	0.20185	0.261351	No
RPL36AL	3575	0.428951	0.576324	Yes	XAB2	4069	0.37282	0.422594	Yes						CUL4B	5546	0.196022	0.261325	No
RPL27	3594	0.425869	0.584015	Yes	PRPF8	4126	0.365494	0.425195	Yes						HERC3	5639	0.184879	0.258101	No
RPL7	3716	0.410172	0.584346	Yes	PHF5A	4303	0.344409	0.419208	Yes						CUL1	5791	0.165423	0.250516	No
RPS15	3777	0.404369	0.588719	Yes	RBM25	4364	0.338143	0.421053	Yes						TRIM37	5911	0.15366	0.244925	No
RPL8	3839	0.397788	0.592886	Yes	SRSF2	4376	0.336417	0.426222	Yes						UBE3B	6037	0.14057	0.238706	No
RPL10A	3874	0.394765	0.598833	Yes	PLRG1	4402	0.333398	0.430379	Yes						ANAPC5	6052	0.138509	0.240051	No
RPL22	3950	0.387201	0.601823	Yes	PPIL1	4406	0.332786	0.436032	Yes						SOCS1	6070	0.136657	0.241159	No
RPS26	4227	0.353529	0.590387	No	LSM2	4534	0.31585	0.432897	Yes						ITCH	6120	0.130193	0.239969	No
RPS21	4520	0.31795	0.577113	No	HNRNPC	4611	0.306715	0.433094	Yes						CBL	6299	0.107881	0.229579	No
RPL34	4699	0.297158	0.571186	No	SF3B3	4644	0.302749	0.436232	Yes						UBE4A	6368	0.0987999	0.226568	No
RPL37	4810	0.282976	0.569603	No	PRPF38A	4797	0.284694	0.430838	No						UBE2E1	6444	0.0902618	0.222935	No
RPS29	5062	0.254492	0.557799	No	SNRPB2	4897	0.27367	0.428878	No						UBA1	6530	0.080962	0.218463	No
RPL37A	5243	0.234295	0.550419	No	SRSF5	5205	0.239659	0.412079	No						UBE2N	6626	0.0700985	0.213126	No
RPS15A	5360	0.21923	0.547092	No	PUF60	5235	0.23532	0.414236	No						PIAS2	6677	0.0642685	0.210772	No
RPL3L	5452	0.207859	0.545233	No	THOC3	5414	0.212735	0.405795	No						CUL3	6687	0.062923	0.211202	No
MRPL13	5687	0.179676	0.533022	No	SNRPD2	5606	0.189112	0.396048	No						UBE3C	6796	0.0513185	0.204663	No
RPS27A	6917	0.041495	0.449995	No	SNRPE	5788	0.165806	0.386575	No						RHOBTB2	6889	0.043355	0.199086	No
RPL23A	7528	-0.0193875	0.40876	No	SNRPG	6039	0.140228	0.371929	No						RCHY1	6892	0.0430611	0.199665	No
RPL39	7815	-0.0511794	0.390308	No	SNRPD3	6071	0.13663	0.372212	No						ANAPC10	6901	0.0424963	0.199824	No
RPL31	8387	-0.112851	0.353693	No	U2AF2	6117	0.130423	0.371427	No						UBE2D4	7203	0.0122527	0.179426	No
RPL32	8437	-0.118544	0.352831	No	PRPF31	6217	0.1163	0.366696	No						BRCA1	7207	0.0120353	0.17942	No
RPL26	9624	-0.255094	0.277213	No	SNRPD1	6374	0.0978992	0.35774	No						UBE2Q2	7222	0.00989279	0.178627	No
RPL29	9630	-0.255673	0.282226	No	SNRPF	6556	0.078359	0.346728	No						FBXW11	7231	0.00842548	0.178219	No
RPL38	9905	-0.284025	0.26947	No	CRNKL1	6569	0.0773096	0.347267	No						PPIL2	7247	0.0066522	0.177303	No
RPL3	10727	-0.377674	0.221336	No	NCBP1	6639	0.0693106	0.343764	No						CUL5	7414	-0.00881248	0.166087	No
RPL15	11077	-0.418281	0.206272	No	CHERP	6659	0.0665872	0.343635	No						ANAPC11	7862	-0.0554114	0.136413	No
RPL35A	11835	-0.504	0.165152	No	PRPF18	6770	0.0545964	0.337066	No						ANAPC4	8054	-0.0761801	0.124606	No
RPL7A	12858	-0.617964	0.108329	No	SYF2	6905	0.0422235	0.328635	No						UBE2D2	8104	-0.0813812	0.122605	No
RPL22L1	14034	-0.932459	0.0476483	No	SNRNP70	6946	0.0374176	0.326555	No						PML	8227	-0.0941234	0.11582	No
					SRSF9	7019	0.0304276	0.322162	No						UBE2D3	8499	-0.126409	0.0993721	No
					RBM22	7053	0.026007	0.320361	No						SYVN1	8581	-0.136101	0.0960906	No
					CCDC12	7306	0.00143755	0.303134	No						FANCL	8629	-0.141279	0.0952223	No
					HSPA6	7517	-0.0185742	0.289084	No						BIRC6	8835	-0.168781	0.0839967	No
					SF3B6	7530	-0.0194991	0.288606	No						STUB1	8900	-0.175194	0.0825286	No
					SMNDC1	7747	-0.0422383	0.274562	No						UBA6	8969	-0.182423	0.0809069	No
					SRSF4	7813	-0.0509525	0.271009	No						KLHL13	8970	-0.182789	0.0839456	No
					HSPA1A	7850	-0.0547894	0.269509	No						NEDD4L	9593	-0.25077	0.0455409	No
					MAGOH	7879	-0.0591511	0.268633	No						UBE2C	9857	-0.279155	0.0321803	No
					ZMAT2	8049	-0.0756026	0.258394	No						UBA7	9900	-0.283244	0.0340143	No
					SRSF10	8157	-0.0864798	0.252591	No						SOCS3	10118	-0.309254	0.0243026	No
					PPIE	8220	-0.0931921	0.249987	No						FZR1	10161	-0.313704	0.0266429	No
					DHX8	8456	-0.121141	0.236032	No						CDC26	10294	-0.329355	0.0230833	No
					MAGOHB	8624	-0.140929	0.227079	No						MGRN1	10370	-0.337371	0.0235584	No
					PRPF40B	8669	-0.146493	0.226646	No						UBE2W	10465	-0.348462	0.0229174	No
					DDX42	8787	-0.163633	0.221517	No						UBE2B	10489	-0.350473	0.0271695	No
					SNRPA1	8870	-0.172734	0.218943	No						BIRC3	10538	-0.35577	0.0297985	No
					CWC15	8876	-0.173289	0.221652	No						UBE2H	10577	-0.360651	0.0331931	No
					PRPF4	8919	-0.176748	0.221888	No						MID1	11100	-0.420471	0.00445421	No
					SNRPC	9187	-0.206385	0.207242	No						UBE2M	11141	-0.42607	0.00879948	No
					ALYREF	9266	-0.214825	0.205683	No						CUL2	11319	-0.446584	0.00410865	No
					THOC1	9272	-0.215648	0.209137	No						WWP2	11335	-0.448528	0.0105384	No
					PRPF3	9343	-0.223773	0.208284	No						UBR5	11356	-0.450437	0.0166577	No
					SNRNP27	9407	-0.230458	0.208028	No						SMURF1	11402	-0.455222	0.0211454	No
					HSPA2	9497	-0.240246	0.206164	No						VHL	11648	-0.482525	0.0123977	No
					SNRNP40	10028	-0.299999	0.175161	No						MDM2	11828	-0.503616	0.00851806	No
					CTNNBL1	10425	-0.343552	0.154098	No						PRPF19	12172	-0.542702	-0.00593696	No
					SLU7	10481	-0.349578	0.156487	No						CDC23	12502	-0.574207	-0.01891	No
					TRA2A	10621	-0.366654	0.153425	No						UBE2E3	12735	-0.599421	-0.0248246	No
					SNRPA	10738	-0.378306	0.152143	No						ANAPC2	12872	-0.619847	-0.0238287	No
					PQBP1	10841	-0.391407	0.15205	No						UBE2E2	12962	-0.63271	-0.0194021	No
					SRSF8	10948	-0.405444	0.15193	No						UBE2S	13125	-0.661187	-0.0194986	No
					BCAS2	11137	-0.425858	0.146556	No						ANAPC13	13317	-0.704227	-0.0208646	No
					AQR	11459	-0.459815	0.132675	No						WWP1	14118	-0.977309	-0.0593745	No
					U2AF1	11650	-0.482814	0.128166	No						NEDD4	14224	-1.03457	-0.0493623	No
					LSM7	11736	-0.49272	0.13102	No						ERCC8	14318	-1.09902	-0.0374574	No
					PRPF19	12172	-0.542702	0.110793	No						SIAH1	14345	-1.11345	-0.0207267	No
					SNU13	12824	-0.612022	0.0769993	No						DET1	14410	-1.17613	-0.00555496	No
					CDC40	12947	-0.629993	0.079737	No						RNF7	14606	-1.65577	0.00862403	No
					DHX38	13507	-0.747339	0.0546232	No
					DDX46	13635	-0.783814	0.0597263	No
					LSM6	13884	-0.869497	0.0580541	No

## Sheet: Kegg down
KEGG_DRUG_METABOLISM					KEGG_LINOLEIC_ACID_METABOLISM					KEGG_HISTIDINE_METABOLISM					KEGG_HEMATOPOIETIC_CELL_LINEAGE					KEGG_TGF_BETA_SIGNALING_PATHWAY
PROBE	RANK IN GENE LIST	RANK METRIC SCORE	RUNNING ES	CORE ENRICHMENT	PROBE	RANK IN GENE LIST	RANK METRIC SCORE	RUNNING ES	CORE ENRICHMENT	PROBE	RANK IN GENE LIST	RANK METRIC SCORE	RUNNING ES	CORE ENRICHMENT	PROBE	RANK IN GENE LIST	RANK METRIC SCORE	RUNNING ES	CORE ENRICHMENT	PROBE	RANK IN GENE LIST	RANK METRIC SCORE	RUNNING ES	CORE ENRICHMENT
CYP2D6	960	0.808564	-0.0247747	No	CYP3A5	1136	0.759082	0.0152698	No	ALDH9A1	2116	0.58283	-0.0894586	No	CD3E	1993	0.598077	-0.113529	No	SMURF2	221	1.27168	0.020834	No
CYP3A5	1136	0.759082	0.00137485	No	PLA2G2C	2253	0.571862	0.00909552	No	ALDH3A1	2545	0.542942	-0.0679019	No	IL11RA	2090	0.584961	-0.0982872	No	TFDP1	594	0.949165	0.0222646	No
MGST3	2407	0.557038	-0.0570995	No	CYP2C9	4657	0.301507	-0.117451	No	ALDH3A2	5684	0.180039	-0.264402	No	CD55	2099	0.584009	-0.077085	No	CREBBP	1319	0.714102	-0.00694597	No
ALDH3A1	2545	0.542942	-0.0392005	No	JMJD7-PLA2G4B	4967	0.266245	-0.106018	No	LCMT1	5955	0.149817	-0.268779	No	ANPEP	2326	0.564343	-0.0714692	No	RPS6KB1	1548	0.665392	-0.00370749	No
MGST2	3384	0.449121	-0.0736954	No	PLA2G12B	5354	0.219877	-0.105464	No	ALDH3B1	6479	0.0862918	-0.296278	No	IL9R	2490	0.548756	-0.0621412	No	RPS6KB2	1796	0.625134	-0.00290135	No
UGT2B7	3614	0.422884	-0.0680742	No	CYP3A4	7767	-0.0453153	-0.263826	No	HAL	8055	-0.0763511	-0.396211	No	ITGB3	2497	0.548195	-0.0421363	No	RHOA	2083	0.585803	-0.00586524	No
UGT2B28	3617	0.422172	-0.0470455	No	CYP1A2	7902	-0.0610698	-0.265492	No	HEMK1	8366	-0.110183	-0.407004	No	CSF2RA	2922	0.498941	-0.0524474	No	MAPK1	2176	0.577332	0.00416138	No
GSTM4	4353	0.338953	-0.0800561	No	PLA2G12A	8053	-0.0761579	-0.266408	No	ASPA	8491	-0.125607	-0.403715	No	CR2	3142	0.47584	-0.0496504	No	THBS1	2496	0.548265	-0.00211279	No
CYP2C9	4657	0.301507	-0.0855543	No	PLA2G6	8139	-0.0847891	-0.261856	No	FTCD	9779	-0.272395	-0.465784	Yes	CD19	3156	0.474149	-0.0328798	No	EP300	2685	0.525658	-9.18081e-05	No
GSTP1	4980	0.264046	-0.0942231	No	PLA2G2F	12506	-0.57457	-0.488518	Yes	HDC	9886	-0.282223	-0.446662	Yes	CD4	3461	0.441102	-0.0371681	No	TGFB1	2835	0.509327	0.00412766	No
GSTM1	5208	0.239276	-0.0976706	No	CYP2E1	12907	-0.624117	-0.43968	Yes	METTL6	10211	-0.318701	-0.438955	Yes	ITGA1	3544	0.431783	-0.0266767	No	ZFYVE16	3013	0.49014	0.00589597	No
GSTK1	6062	0.137171	-0.148825	No	PLA2G4A	13219	-0.680697	-0.377904	Yes	TRMT11	10518	-0.353111	-0.426814	Yes	CSF3R	3979	0.382576	-0.0420024	No	SKP1	3083	0.48303	0.0148285	No
UGT1A6	6247	0.113036	-0.155676	No	PLA2G4B	13902	-0.875805	-0.317571	Yes	ALDH1B1	10988	-0.40868	-0.420569	Yes	CR1	4077	0.371539	-0.0347764	No	INHBA	3218	0.467884	0.0189008	No
ALDH3B1	6479	0.0862918	-0.167065	No	ALOX15	13935	-0.886926	-0.21172	Yes	AMDHD1	11953	-0.516558	-0.437906	Yes	CD38	4094	0.369539	-0.0221058	No	SMAD6	3576	0.428919	0.00666562	No
UGT2A3	6625	0.0702284	-0.173409	No	CYP3A43	14671	-2.18234	0.0041447	Yes	UROC1	12827	-0.612446	-0.440113	Yes	FCGR1A	4136	0.364412	-0.0113295	No	SP1	3668	0.417008	0.0122338	No
GSTZ1	6816	0.0494023	-0.183858	No						ALDH1A3	13180	-0.67293	-0.401265	Yes	ITGA4	4796	0.284808	-0.045627	No	RBX1	3989	0.381195	0.00117436	No
CYP3A4	7767	-0.0453153	-0.246217	No						ALDH2	13370	-0.716207	-0.3473	Yes	ITGA5	4907	0.272767	-0.0429649	No	SMAD2	4042	0.375446	0.00822867	No
CYP1A2	7902	-0.0610698	-0.252272	No						METTL2B	13663	-0.790246	-0.293429	Yes	FLT3LG	5233	0.235444	-0.0563425	No	BMP2	4089	0.369815	0.0155331	No
GSTM3	8564	-0.134656	-0.29049	No						ACY3	14027	-0.929227	-0.231419	Yes	ITGA3	5451	0.207941	-0.0633852	No	MYC	4575	0.310438	-0.00877609	No
GSTA4	8815	-0.167283	-0.299111	No						LCMT2	14214	-1.02975	-0.148001	Yes	ITGA2	5520	0.198541	-0.0606253	No	SMAD7	4630	0.303796	-0.00388115	No
ADH5	9031	-0.189425	-0.304242	No						AOC1	14645	-1.96325	0.00591356	Yes	IL5	6221	0.115919	-0.104006	No	LEFTY1	4935	0.269269	-0.0170096	No
GSTM2	9488	-0.239396	-0.323263	No											IL1A	6324	0.104731	-0.107056	No	ACVR2A	5353	0.219949	-0.0392365	No
UGT1A1	11879	-0.50754	-0.460414	No											IL11	6347	0.101713	-0.104767	No	CUL1	5791	0.165423	-0.0643668	No
MGST1	11882	-0.507891	-0.435088	No											ITGAM	6873	0.0447361	-0.138874	No	RBL2	6028	0.141665	-0.0764608	No
GSTO2	12707	-0.596188	-0.461257	Yes											TNF	6984	0.0341254	-0.145098	No	PPP2R1B	6811	0.0500342	-0.128376	No
CYP2E1	12907	-0.624117	-0.443507	Yes											CD36	7234	0.00801096	-0.161767	No	SMAD4	6858	0.0458745	-0.130218	No
ALDH1A3	13180	-0.67293	-0.428275	Yes											KIT	7515	-0.0185585	-0.180154	No	ID3	6910	0.0418782	-0.132513	No
CYP2A7	13241	-0.684795	-0.398026	Yes											CSF3	7521	-0.0189397	-0.17979	No	BMPR1A	6967	0.035732	-0.135323	No
FMO5	13281	-0.696355	-0.365769	Yes											CSF1R	7826	-0.0528392	-0.198536	No	TNF	6984	0.0341254	-0.135451	No
GSTM5	13763	-0.825542	-0.357106	Yes											EPOR	8375	-0.111086	-0.231739	No	SMAD3	7596	-0.0266771	-0.176364	No
GSTO1	14147	-0.992345	-0.333412	Yes											IL1B	8431	-0.118028	-0.231092	No	PPP2CA	8410	-0.114716	-0.228567	No
FMO4	14601	-1.63687	-0.282169	Yes											CD44	8515	-0.128774	-0.231952	No	ID1	8493	-0.125655	-0.230611	No
CYP3A43	14671	-2.18234	-0.177456	Yes											CD59	8559	-0.134098	-0.229889	No	ACVR2B	8744	-0.157146	-0.243223	No
UGT2B11	14716	-3.62111	0.00108842	Yes											FLT3	8627	-0.141165	-0.229197	No	ROCK1	8854	-0.171029	-0.245828	No
															ITGA2B	9210	-0.208303	-0.261097	No	MAPK3	9080	-0.194087	-0.255691	No
															CD37	9350	-0.224327	-0.262215	No	TGFBR1	9209	-0.208271	-0.25854	No
															IL6	9957	-0.290014	-0.292707	No	PPP2R1A	9227	-0.210132	-0.253766	No
															CD33	10291	-0.329313	-0.303134	No	BMPR2	9234	-0.211105	-0.248215	No
															TFRC	10613	-0.365623	-0.311391	No	RBL1	9440	-0.23323	-0.25561	No
															ITGA6	10957	-0.406022	-0.319643	No	ZFYVE9	9601	-0.252563	-0.25939	No
															IL6R	11228	-0.436808	-0.321775	No	PPP2CB	10678	-0.372606	-0.322247	No
															CSF1	11578	-0.473204	-0.327934	No	FST	10734	-0.378108	-0.315322	No
															IL4R	11589	-0.473792	-0.310972	No	BMP8A	11019	-0.412691	-0.323037	No
															HLA-DRB1	12218	-0.546437	-0.333415	No	ACVRL1	11210	-0.434519	-0.323726	No
															THPO	12283	-0.552577	-0.317199	No	SMURF1	11402	-0.455222	-0.323898	No
															KITLG	13093	-0.655362	-0.347919	Yes	ACVR1	11652	-0.482866	-0.327245	No
															IL3RA	13390	-0.720529	-0.341257	Yes	THBS2	11960	-0.517591	-0.333567	Yes
															CD9	13445	-0.735552	-0.317545	Yes	THBS4	12118	-0.536446	-0.329127	Yes
															CD3D	13677	-0.795001	-0.303681	Yes	CHRD	12391	-0.563488	-0.331767	Yes
															CD1B	13707	-0.801955	-0.275794	Yes	THBS3	12425	-0.566404	-0.318025	Yes
															EPO	13960	-0.895823	-0.259606	Yes	INHBC	12584	-0.581836	-0.312372	Yes
															IL5RA	14044	-0.937186	-0.230363	Yes	BMP7	12593	-0.58225	-0.296478	Yes
															GP1BB	14104	-0.970971	-0.198226	Yes	BMP8B	12672	-0.592497	-0.285069	Yes
															GP1BA	14108	-0.972053	-0.162233	Yes	BMP6	12846	-0.615075	-0.2795	Yes
															CD1D	14206	-1.0247	-0.130685	Yes	INHBE	12879	-0.620514	-0.264163	Yes
															CD8A	14518	-1.38195	-0.100414	Yes	TGFB3	13181	-0.672986	-0.265688	Yes
															CD14	14708	-3.0863	0.00163535	Yes	TGFB2	13197	-0.675694	-0.247633	Yes
																				TGFBR2	13289	-0.697781	-0.234138	Yes
																				NODAL	13590	-0.771399	-0.232816	Yes
																				ID2	13691	-0.797831	-0.21711	Yes
																				SMAD9	13752	-0.821312	-0.198012	Yes
																				AMH	13760	-0.824296	-0.175216	Yes
																				ROCK2	13914	-0.880861	-0.16078	Yes
																				NOG	13926	-0.883032	-0.136598	Yes
																				E2F4	14333	-1.10672	-0.133038	Yes
																				E2F5	14373	-1.13696	-0.103596	Yes
																				SMAD5	14531	-1.41489	-0.0743544	Yes
																				GDF5	14557	-1.5009	-0.0336826	Yes
																				INHBB	14593	-1.61324	0.00947897	Yes
