# Supplementary material for: Saikosaponin D exhibits anti-leukemic activity by targeting FTO/m6A signaling
Source: Theranostics. 2021 Mar 31;11(12):5831–46. doi: 10.7150/thno.55574 (PMC8058711; doi:10.7150/thno.55574)
Supplement: Supplementary file 4 — Supplementary table S3. [file thnov11p5831s4.xls]

## Sheet: HALLMARK_G2M_CHECKPOINT
HALLMARK_MYC_TARGETS_V1					HALLMARK_G2M_CHECKPOINT					HALLMARK_E2F_TARGETS					HALLMARK_MYC_TARGETS_V2					HALLMARK_MTORC1_SIGNALING
PROBE	RANK IN GENE LIST	RANK METRIC SCORE	RUNNING ES	CORE ENRICHMENT	PROBE	RANK IN GENE LIST	RANK METRIC SCORE	RUNNING ES	CORE ENRICHMENT	PROBE	RANK IN GENE LIST	RANK METRIC SCORE	RUNNING ES	CORE ENRICHMENT	PROBE	RANK IN GENE LIST	RANK METRIC SCORE	RUNNING ES	CORE ENRICHMENT	PROBE	RANK IN GENE LIST	RANK METRIC SCORE	RUNNING ES	CORE ENRICHMENT
RPL18	162	1.4191	0.0037774	Yes	CDC25A	122	1.56677	0.0109602	Yes	NUP205	28	2.64169	0.024393	Yes	DUSP2	18	3.23238	0.0958245	Yes	NUP205	28	2.64169	0.0268393	Yes
PSMA2	280	1.16256	0.00795306	Yes	ABL1	175	1.38809	0.024527	Yes	UBE2T	120	1.57913	0.0338655	Yes	UTP20	50	2.20316	0.159861	Yes	FADS2	71	1.92454	0.0449065	Yes
TXNL4A	318	1.12731	0.0172624	Yes	LIG3	354	1.09928	0.0258636	Yes	CDC25A	122	1.56677	0.0494064	Yes	PPRC1	101	1.66442	0.206428	Yes	CDC25A	122	1.56677	0.0585279	Yes
SRPK1	357	1.09717	0.026186	Yes	CKS1B	381	1.08115	0.0374275	Yes	RFC2	148	1.4593	0.0622256	Yes	MYBBP1A	199	1.33005	0.239752	Yes	VLDLR	234	1.23876	0.0643819	Yes
ETF1	389	1.07694	0.0353784	Yes	KIF4A	410	1.06059	0.0485999	Yes	SMC6	193	1.34082	0.0725573	Yes	LAS1L	309	1.1343	0.266381	Yes	PSMA3	239	1.2317	0.0775186	Yes
ERH	407	1.0632	0.0453896	Yes	KIF5B	425	1.04584	0.0605528	Yes	TIMELESS	330	1.11882	0.074348	Yes	NOP2	317	1.12844	0.299785	Yes	ETF1	389	1.07694	0.078997	Yes
RANBP1	413	1.05476	0.0561377	Yes	XPO1	454	1.01775	0.0711962	Yes	CKS1B	381	1.08115	0.0816797	Yes	SRM	511	0.987708	0.316289	Yes	CTSC	523	0.980015	0.0805205	Yes
RACK1	431	1.03814	0.0658854	Yes	TROAP	497	0.996346	0.0806127	Yes	NBN	399	1.06898	0.0911605	Yes	RRP12	536	0.976676	0.343978	Yes	EPRS	530	0.977465	0.0907513	Yes
PHB2	443	1.02904	0.0759503	Yes	EZH2	529	0.977515	0.0905529	Yes	HMGB2	401	1.06831	0.101735	Yes	NIP7	654	0.915177	0.363483	Yes	ADIPOR2	581	0.954675	0.0977076	Yes
XPO1	454	1.01775	0.0859652	Yes	HMGB3	559	0.964167	0.100466	Yes	KIF4A	410	1.06059	0.111752	Yes	DDX18	818	0.853997	0.378017	Yes	ATP6V1D	604	0.94255	0.106458	Yes
GOT2	468	1.01207	0.095714	Yes	TFDP1	594	0.949165	0.10985	Yes	RANBP1	413	1.05476	0.122123	Yes	RABEPK	827	0.851616	0.403041	Yes	CCNF	635	0.92656	0.114484	Yes
EIF1AX	499	0.995404	0.104118	Yes	MCM3	608	0.940777	0.120574	Yes	SSRP1	416	1.05311	0.132477	Yes	CBX3	865	0.838266	0.425689	Yes	SLC9A3R1	640	0.9231	0.12426	Yes
CDK2	501	0.994586	0.114508	Yes	CCNF	635	0.92656	0.130229	Yes	XPO1	454	1.01775	0.140072	Yes	TMEM97	1249	0.728473	0.421462	Yes	HSPA5	736	0.886189	0.127375	Yes
SRM	511	0.987708	0.124276	Yes	CCNA2	686	0.903243	0.137945	Yes	EZH2	529	0.977515	0.14472	Yes	PES1	1370	0.703584	0.43441	Yes	ATP2A2	805	0.857779	0.132039	Yes
NCBP2	518	0.983303	0.134204	Yes	ODF2	719	0.891116	0.14675	Yes	IPO7	532	0.977192	0.154318	Yes	NPM1	2340	0.563216	0.385289	Yes	ACLY	852	0.844044	0.138065	Yes
EPRS	530	0.977465	0.143726	Yes	ATRX	734	0.886889	0.15674	Yes	TRIP13	551	0.970668	0.16275	Yes	SLC29A2	2371	0.560466	0.400073	Yes	TCEA1	884	0.831985	0.144993	Yes
RUVBL2	588	0.953167	0.149828	Yes	H2AFZ	811	0.855345	0.162077	Yes	HMGB3	559	0.964167	0.171875	Yes	NOLC1	2373	0.560252	0.416826	Yes	EBP	961	0.808296	0.148567	Yes
TFDP1	594	0.949165	0.159466	Yes	BIRC5	898	0.827419	0.166382	Yes	MCM3	608	0.940777	0.177946	Yes	HSPD1	2453	0.553189	0.428052	Yes	PIK3R3	1076	0.778268	0.1492	Yes
RPS5	647	0.92174	0.165581	Yes	SRSF1	1059	0.782968	0.16505	Yes	POLD3	630	0.930562	0.185772	Yes	TBRG4	2789	0.514637	0.420676	Yes	PSPH	1081	0.776066	0.157376	Yes
RPL14	659	0.913522	0.174431	Yes	KIF2C	1090	0.773434	0.172539	Yes	CTPS1	722	0.890642	0.188385	Yes	GRWD1	2881	0.504489	0.429622	Yes	PDAP1	1147	0.756217	0.161139	Yes
CCNA2	686	0.903243	0.182141	Yes	TPX2	1167	0.748971	0.176563	Yes	PMS2	759	0.877116	0.194647	Yes	PHB	3029	0.488053	0.434258	Yes	XBP1	1201	0.741948	0.165573	Yes
CTPS1	722	0.890642	0.189099	Yes	RAD54L	1203	0.740561	0.183302	Yes	H2AFZ	811	0.855345	0.199661	Yes	CDK4	3306	0.458213	0.429209	Yes	ELOVL6	1242	0.730819	0.17078	Yes
H2AFZ	811	0.855345	0.19204	Yes	MYBL2	1280	0.720451	0.186973	Yes	NUP107	887	0.831571	0.202786	Yes	HSPE1	3363	0.451992	0.438963	Yes	TMEM97	1249	0.728473	0.178299	Yes
DDX18	818	0.853997	0.200608	Yes	PRMT5	1337	0.711085	0.191905	Yes	BIRC5	898	0.827419	0.210342	Yes	FARSA	3391	0.448631	0.450594	Yes	GBE1	1252	0.727701	0.186085	Yes
CBX3	865	0.838266	0.206258	Yes	SLC38A1	1352	0.707874	0.199684	Yes	NCAPD2	967	0.807154	0.213705	Yes	IPO4	3459	0.441274	0.459277	Yes	LDLR	1254	0.727652	0.19394	Yes
PWP1	885	0.831847	0.213699	Yes	RAD23B	1600	0.656667	0.19081	Yes	SRSF1	1059	0.782968	0.215246	Yes	PA2G4	3688	0.415028	0.456201	No	HSP90B1	1295	0.718084	0.199008	Yes
EIF4A1	1014	0.794827	0.213251	Yes	KIF22	1623	0.653186	0.197364	Yes	ORC2	1085	0.77477	0.221245	Yes	IMP4	3946	0.387414	0.450321	No	DHCR24	1318	0.714267	0.205272	Yes
PSMD8	1025	0.790968	0.220881	Yes	NUSAP1	1644	0.648901	0.204002	Yes	KIF2C	1090	0.773434	0.228675	Yes	MCM4	4317	0.342809	0.4354	No	FKBP2	1365	0.704151	0.209776	Yes
SRSF1	1059	0.782968	0.226844	Yes	H2AFV	1681	0.642171	0.209458	Yes	CBX5	1106	0.770719	0.235322	Yes	PLK1	4484	0.323295	0.433796	No	ERO1A	1472	0.679857	0.209888	Yes
ORC2	1085	0.77477	0.233272	Yes	NUMA1	1747	0.630787	0.212778	Yes	HELLS	1155	0.753644	0.239529	Yes	MYC	4575	0.310438	0.436983	No	GPI	1630	0.65096	0.206178	Yes
CCT2	1152	0.754284	0.236663	Yes	DDX39A	1780	0.626948	0.21832	Yes	MSH2	1248	0.728682	0.240459	Yes	DCTPP1	4791	0.285805	0.430914	No	P4HA1	1703	0.637643	0.208169	Yes
RPS2	1246	0.728958	0.23793	Yes	KPNB1	1811	0.622283	0.223943	Yes	NME1	1279	0.721458	0.245583	Yes	MRTO4	5405	0.21442	0.39558	No	SSR1	1755	0.629695	0.211518	Yes
NME1	1279	0.721458	0.243315	Yes	PTTG1	1826	0.620309	0.23064	Yes	MYBL2	1280	0.720451	0.252761	Yes	EXOSC5	5429	0.210362	0.400329	No	DDX39A	1780	0.626948	0.216694	Yes
RPS6	1306	0.716306	0.249059	Yes	STMN1	1831	0.619758	0.238019	Yes	TP53	1291	0.718838	0.259235	Yes	AIMP2	5661	0.182625	0.390071	No	HMGCS1	1861	0.614877	0.217886	Yes
HNRNPA3	1367	0.703886	0.252333	Yes	NASP	1881	0.613116	0.242221	Yes	BUB1B	1419	0.693169	0.257404	Yes	NOP16	5794	0.165236	0.386037	No	SEC11A	1869	0.614256	0.224094	Yes
RPS3	1368	0.703852	0.259735	Yes	CUL4A	1890	0.611716	0.249226	Yes	KIF22	1623	0.653186	0.249947	Yes	WDR43	6055	0.138234	0.37247	No	PHGDH	1885	0.612549	0.229732	Yes
CSTF2	1433	0.690455	0.262593	Yes	HNRNPU	1905	0.610172	0.255798	Yes	PAN2	1730	0.632835	0.248959	Yes	NOC4L	6514	0.0828984	0.34375	No	SHMT2	2004	0.596723	0.228113	Yes
HNRNPR	1451	0.686659	0.268644	Yes	UPF1	1928	0.607159	0.261784	Yes	DNMT1	1753	0.629866	0.253721	Yes	TFB2M	6848	0.0463216	0.322449	No	DHCR7	2057	0.588997	0.23095	Yes
HNRNPA2B1	1463	0.683597	0.275076	Yes	DKC1	1974	0.599893	0.266098	Yes	DDX39A	1780	0.626948	0.258179	Yes	MAP3K6	8107	-0.0816639	0.239177	No	LDHA	2073	0.58677	0.236308	Yes
SRSF3	1503	0.674794	0.279489	Yes	HMGN2	1981	0.599055	0.273083	Yes	WDR90	1802	0.624659	0.262958	Yes	RRP9	8428	-0.117601	0.220902	No	CACYBP	2115	0.582838	0.239834	Yes
ILF2	1524	0.670047	0.285159	Yes	KIF11	2032	0.591703	0.276953	Yes	DONSON	1820	0.621216	0.267977	Yes	SORD	8712	-0.151769	0.206174	No	HMGCR	2156	0.578422	0.243381	Yes
CYC1	1587	0.658661	0.28782	Yes	KMT5A	2064	0.588145	0.282085	Yes	PTTG1	1826	0.620309	0.273813	Yes	MPHOSPH10	8963	-0.18166	0.194593	No	GAPDH	2169	0.577644	0.248846	Yes
HNRNPA1	1599	0.656749	0.29397	Yes	E2F1	2069	0.587252	0.289062	Yes	STMN1	1831	0.619758	0.279713	Yes	PLK4	9147	-0.20282	0.188212	No	TRIB3	2252	0.571928	0.249434	Yes
RAD23B	1600	0.656667	0.300876	Yes	HMMR	2088	0.58511	0.29505	Yes	DSCC1	1877	0.613565	0.28273	Yes	RCL1	9704	-0.26402	0.158252	No	HSPA9	2258	0.57112	0.255309	Yes
YWHAE	1678	0.642645	0.302336	Yes	HMGA1	2221	0.57483	0.293073	Yes	NASP	1881	0.613116	0.288632	Yes	NDUFAF4	9991	-0.294488	0.147605	No	CORO1A	2273	0.569459	0.260547	Yes
CCT4	1701	0.637795	0.307529	Yes	TNPO2	2222	0.574777	0.300171	Yes	TUBB	1930	0.607041	0.291378	Yes	WDR74	10005	-0.296784	0.15563	No	PGK1	2280	0.568674	0.266326	Yes
MRPL9	1742	0.631249	0.311416	Yes	FOXN3	2225	0.574276	0.307125	Yes	MCM7	1969	0.600407	0.294746	Yes	NOP56	10090	-0.306842	0.159119	No	PSMG1	2286	0.568254	0.27217	Yes
KPNB1	1811	0.622283	0.313281	Yes	LMNB1	2313	0.565445	0.308126	Yes	LIG1	1976	0.59956	0.300306	Yes	GNL3	10217	-0.31954	0.160127	No	ENO1	2346	0.562482	0.274237	Yes
HNRNPU	1905	0.610172	0.313299	Yes	ATF5	2325	0.564537	0.314342	Yes	MMS22L	1977	0.599363	0.306278	Yes	PUS1	10476	-0.349323	0.153034	No	HSPD1	2453	0.553189	0.272969	Yes
DHX15	1959	0.601511	0.315978	Yes	CASP8AP2	2369	0.560497	0.318307	Yes	HMMR	2088	0.58511	0.30454	Yes	SLC19A1	10528	-0.354297	0.160196	No	SLC1A5	2466	0.551773	0.278152	Yes
MCM7	1969	0.600407	0.321673	Yes	NOLC1	2373	0.560252	0.325019	Yes	MLH1	2144	0.579434	0.306529	Yes	MCM5	10912	-0.401087	0.14614	No	CALR	2504	0.547434	0.281568	Yes
RPS10	1986	0.59879	0.326869	Yes	FBXO5	2484	0.549357	0.32424	Yes	RBBP7	2155	0.578451	0.311604	Yes	PPAN	11450	-0.458763	0.123321	No	CCNG1	2528	0.545142	0.285922	Yes
CLNS1A	1990	0.598468	0.332956	Yes	TTK	2533	0.544565	0.327665	Yes	HMGA1	2221	0.57483	0.31286	Yes	TCOF1	12045	-0.528422	0.0987101	No	ACTR2	2542	0.543139	0.290942	Yes
SERBP1	2018	0.594034	0.337346	Yes	SMC1A	2547	0.542605	0.333472	Yes	SMC3	2233	0.573848	0.31782	Yes	SUPV3L1	12051	-0.52883	0.114247	No	MCM2	2562	0.54035	0.295519	Yes
STARD7	2023	0.593662	0.343313	Yes	MCM2	2562	0.54035	0.339182	Yes	LMNB1	2313	0.565445	0.318019	Yes	BYSL	12345	-0.559098	0.111068	No	CCT6A	2592	0.537811	0.299381	Yes
LDHA	2073	0.58677	0.346113	Yes	PBK	2632	0.533231	0.341023	Yes	PCNA	2336	0.56338	0.322118	Yes	UNG	12360	-0.560801	0.126952	No	ITGB2	2600	0.536893	0.304746	Yes
HSP90AB1	2102	0.583871	0.350326	Yes	KPNA2	2701	0.523479	0.342813	Yes	NOLC1	2373	0.560252	0.325223	Yes	PRMT3	12481	-0.571583	0.135936	No	BHLHE40	2643	0.532064	0.30765	Yes
IARS	2105	0.583749	0.356328	Yes	RASAL2	2792	0.514163	0.342974	Yes	PAICS	2393	0.558629	0.329482	Yes	HK2	12552	-0.579052	0.148552	No	PPA1	2654	0.530164	0.312736	Yes
NDUFAB1	2238	0.573227	0.353274	Yes	MCM6	2816	0.512016	0.347716	Yes	XRCC6	2395	0.558524	0.334978	Yes						ALDOA	2695	0.524716	0.315698	Yes
PGK1	2280	0.568674	0.356433	Yes	HSPA8	2826	0.510766	0.353405	Yes	DEK	2507	0.547011	0.332791	Yes						PPIA	2698	0.524073	0.321267	Yes
TRIM28	2294	0.567241	0.361504	Yes	TGFB1	2835	0.509327	0.359144	Yes	RAN	2530	0.544877	0.336707	Yes						CYB5B	2717	0.522024	0.325713	Yes
PCNA	2336	0.56338	0.364607	Yes	CENPE	2837	0.509012	0.365362	Yes	SMC1A	2547	0.542605	0.341012	Yes						SLC1A4	2767	0.516737	0.32797	Yes
NPM1	2340	0.563216	0.370324	Yes	MKI67	2894	0.502441	0.367716	Yes	MCM2	2562	0.54035	0.345432	Yes						MTHFD2	2802	0.512938	0.331216	Yes
PABPC1	2368	0.560514	0.374361	Yes	ILF3	2904	0.501258	0.373287	Yes	KPNA2	2701	0.523479	0.341154	Yes						TPI1	2809	0.512156	0.336381	Yes
NOLC1	2373	0.560252	0.379977	Yes	PRPF4B	2918	0.499711	0.378565	Yes	TBRG4	2789	0.514637	0.340296	Yes						HSPA4	2830	0.510476	0.340563	Yes
XRCC6	2395	0.558524	0.384406	Yes	TRA2B	2994	0.492564	0.379491	Yes	MTHFD2	2802	0.512938	0.344581	Yes						SCD	2987	0.493153	0.335204	Yes
SLC25A3	2425	0.555979	0.388258	Yes	CENPA	3001	0.491724	0.385151	Yes	MCM6	2816	0.512016	0.348788	Yes						ABCF2	2989	0.492962	0.340503	Yes
HSPD1	2453	0.553189	0.392217	Yes	EWSR1	3098	0.480388	0.384483	Yes	CENPE	2837	0.509012	0.352483	Yes						UFM1	2997	0.492224	0.345381	Yes
VDAC1	2468	0.551461	0.397053	Yes	POLE	3228	0.466587	0.381375	Yes	MKI67	2894	0.502441	0.353637	Yes						G6PD	3034	0.487608	0.348214	Yes
PRDX3	2477	0.550294	0.40229	Yes	TOP2A	3232	0.465889	0.386922	Yes	ILF3	2904	0.501258	0.358012	Yes						RRM2	3064	0.48514	0.351502	Yes
DEK	2507	0.547011	0.406047	Yes	EXO1	3290	0.460067	0.388685	Yes	E2F8	2911	0.500324	0.362584	Yes						RPN1	3076	0.483612	0.356012	Yes
RAN	2530	0.544877	0.410264	Yes	CDK4	3306	0.458213	0.393312	Yes	PRKDC	2923	0.49885	0.366797	Yes						SRD5A1	3289	0.460195	0.346441	No
MCM2	2562	0.54035	0.413813	Yes	SYNCRIP	3334	0.455118	0.397076	Yes	RFC1	2963	0.495309	0.369049	Yes						HSPE1	3363	0.451992	0.346342	No
RPLP0	2587	0.538277	0.417822	Yes	NCL	3377	0.450009	0.399745	Yes	TRA2B	2994	0.492564	0.371892	Yes						PSMA4	3493	0.437553	0.342234	No
TCP1	2644	0.531981	0.419564	Yes	MAPK14	3432	0.444346	0.40152	Yes	RRM2	3064	0.48514	0.371979	Yes						DHFR	3719	0.409981	0.331222	No
DDX21	2661	0.529036	0.424027	Yes	SLC7A1	3450	0.442026	0.40581	Yes	POLE	3228	0.466587	0.365414	Yes						GOT1	3770	0.404819	0.332191	No
COX5A	2697	0.524285	0.427132	Yes	SMC4	3712	0.410916	0.392939	Yes	TOP2A	3232	0.465889	0.369849	Yes						CXCR4	3816	0.40047	0.333457	No
PPIA	2698	0.524073	0.432643	Yes	SMARCC1	3742	0.4076	0.395979	Yes	SPC24	3272	0.462031	0.371769	Yes						HMBS	3862	0.39571	0.334671	No
KPNA2	2701	0.523479	0.438011	Yes	TMPO	3764	0.405187	0.399538	Yes	CDK4	3306	0.458213	0.374064	Yes						SLC37A4	3902	0.392695	0.336264	No
PCBP1	2702	0.52323	0.443513	Yes	SFPQ	3960	0.385796	0.390895	Yes	KIF18B	3316	0.456898	0.377997	Yes						ACTR3	3965	0.384848	0.33619	No
PTGES3	2770	0.51644	0.444334	Yes	NEK2	3963	0.385031	0.395513	Yes	SYNCRIP	3334	0.455118	0.381362	Yes						PFKL	3966	0.384621	0.340378	No
TUFM	2779	0.515449	0.449204	Yes	LBR	3992	0.381082	0.398294	Yes	NUP153	3511	0.435544	0.373594	Yes						DDIT4	4063	0.373405	0.337842	No
PSMA6	2786	0.515119	0.454209	Yes	CDKN3	4023	0.377158	0.400888	Yes	NAP1L1	3516	0.434959	0.377652	Yes						SKAP2	4076	0.371746	0.341064	No
MCM6	2816	0.512016	0.457598	Yes	PAFAH1B1	4185	0.358648	0.394248	Yes	USP1	3554	0.430824	0.379399	Yes						SLC2A1	4107	0.367937	0.343007	No
UBA2	2827	0.510578	0.462279	Yes	HIRA	4202	0.356862	0.397555	Yes	CSE1L	3584	0.427866	0.381667	Yes						CANX	4109	0.367621	0.346941	No
CCT3	2887	0.504049	0.463521	Yes	NUP50	4228	0.353503	0.400201	Yes	SLBP	3598	0.425529	0.385012	Yes						IDI1	4252	0.351046	0.340997	No
UBE2L3	2966	0.495226	0.463362	Yes	RACGAP1	4335	0.340798	0.397122	Yes	SNRPB	3612	0.423081	0.388333	Yes						UCHL5	4256	0.350659	0.344609	No
RNPS1	2986	0.493371	0.467243	Yes	SRSF2	4376	0.336417	0.398526	Yes	PA2G4	3688	0.415028	0.387308	Yes						MCM4	4317	0.342809	0.344215	No
TRA2B	2994	0.492564	0.471941	Yes	PLK1	4484	0.323295	0.395161	Yes	SMC4	3712	0.410916	0.38982	Yes						NAMPT	4356	0.338773	0.34529	No
HDGF	3025	0.488549	0.475015	Yes	TOP1	4488	0.322966	0.398944	Yes	TMPO	3764	0.405187	0.390348	Yes						INSIG1	4422	0.329473	0.344407	No
PHB	3029	0.488053	0.479941	Yes	MNAT1	4502	0.320716	0.40201	Yes	DCLRE1B	3765	0.405011	0.394383	Yes						SLC2A3	4427	0.329164	0.347716	No
SRSF7	3194	0.469631	0.473596	Yes	RPS6KA5	4504	0.320468	0.405899	Yes	POP7	3800	0.40224	0.396052	Yes						PLK1	4484	0.323295	0.347385	No
CAD	3198	0.469401	0.478326	Yes	MYC	4575	0.310438	0.40492	Yes	UBR7	3848	0.397059	0.396774	Yes						PSMD14	4496	0.321817	0.350132	No
RRM1	3211	0.468249	0.482424	Yes	POLQ	4622	0.30551	0.40553	Yes	LBR	3992	0.381082	0.390733	Yes						FADS1	4510	0.319231	0.352714	No
CDK4	3306	0.458213	0.480775	Yes	GINS2	4654	0.301662	0.407124	Yes	CDKN3	4023	0.377158	0.392427	Yes						GSR	4788	0.286037	0.336777	No
SYNCRIP	3334	0.455118	0.483704	Yes	CHAF1A	4662	0.301071	0.410361	Yes	DLGAP5	4096	0.369404	0.391154	Yes						PSMD13	4921	0.271013	0.330649	No
HSPE1	3363	0.451992	0.486531	Yes	POLA2	4718	0.294549	0.410216	Yes	SHMT1	4118	0.366378	0.39336	Yes						SQSTM1	4999	0.260862	0.328193	No
CNBP	3374	0.450282	0.490578	Yes	RBM14	4740	0.291915	0.412378	Yes	EIF2S1	4194	0.357901	0.391766	Yes						WARS	5070	0.253413	0.326138	No
VBP1	3395	0.448176	0.493915	Yes	CKS2	4787	0.286107	0.412748	Yes	TK1	4199	0.356996	0.395047	Yes						SERPINH1	5087	0.251923	0.32778	No
PSMA4	3493	0.437553	0.491842	Yes	GSPT1	4802	0.283882	0.415291	Yes	SPAG5	4289	0.346669	0.392379	Yes						BUB1	5221	0.237563	0.321219	No
NAP1L1	3516	0.434959	0.494903	Yes	CCNB2	4835	0.280337	0.416553	Yes	PHF5A	4303	0.344409	0.394916	Yes						NMT1	5259	0.231801	0.321199	No
PSMD7	3522	0.434489	0.499128	Yes	HOXC10	5036	0.256935	0.405975	No	MCM4	4317	0.342809	0.397437	Yes						PSMD12	5313	0.22495	0.320003	No
PPM1G	3546	0.431717	0.502085	Yes	CDC6	5158	0.244875	0.400679	No	RACGAP1	4335	0.340798	0.399663	Yes						ASNS	5351	0.220039	0.319854	No
USP1	3554	0.430824	0.506135	Yes	SMC2	5199	0.239919	0.400892	No	SRSF2	4376	0.336417	0.400262	Yes						GLA	5392	0.215796	0.319452	No
IMPDH2	3586	0.427216	0.508494	Yes	BUB1	5221	0.237563	0.402381	No	PLK1	4484	0.323295	0.396122	No						NFKBIB	5467	0.206054	0.316606	No
XPOT	3632	0.421125	0.509827	Yes	MT2A	5266	0.231238	0.402212	No	PNN	4557	0.312856	0.394286	No						TUBG1	5623	0.186676	0.307978	No
SF3A1	3664	0.417324	0.512083	Yes	CDC7	5285	0.229206	0.403805	No	MYC	4575	0.310438	0.39621	No						SLC7A5	5638	0.184943	0.309029	No
PA2G4	3688	0.415028	0.514865	Yes	PRC1	5289	0.228173	0.406416	No	POLA2	4718	0.294549	0.389375	No						EIF2S2	5683	0.180236	0.307965	No
VDAC3	3737	0.408031	0.515853	Yes	CDC27	5342	0.220976	0.40557	No	DEPDC1	4752	0.291004	0.390004	No						SQLE	5767	0.168245	0.304088	No
SMARCC1	3742	0.4076	0.519864	Yes	CDC20	5356	0.219702	0.407389	No	CKS2	4787	0.286107	0.390516	No						ADD3	5782	0.166221	0.304935	No
EIF4G2	3880	0.394389	0.514586	No	AMD1	5484	0.203398	0.401169	No	DCTPP1	4791	0.285805	0.393157	No						PRDX1	5806	0.164677	0.305147	No
RSL1D1	3897	0.392889	0.517616	No	CDK1	5591	0.19099	0.396239	No	AK2	4801	0.284189	0.395369	No						FAM129A	5969	0.147716	0.295613	No
RPL22	3950	0.387201	0.518111	No	CCNT1	5632	0.185896	0.395785	No	GSPT1	4802	0.283882	0.398198	No						BCAT1	5975	0.147081	0.29687	No
CANX	4109	0.367621	0.511105	No	SLC7A5	5638	0.184943	0.397725	No	CCNB2	4835	0.280337	0.398789	No						PGM1	6033	0.140985	0.294485	No
EIF2S1	4194	0.357901	0.50909	No	DR1	5719	0.175922	0.394397	No	LUC7L3	4895	0.273809	0.397458	No						RAB1A	6042	0.139944	0.295459	No
MCM4	4317	0.342809	0.504301	No	SQLE	5767	0.168245	0.393243	No	PSIP1	4937	0.269135	0.397319	No						GGA2	6127	0.129447	0.291091	No
HDAC2	4369	0.337473	0.504341	No	CUL1	5791	0.165423	0.393704	No	POLD2	5079	0.252757	0.390137	No						PNP	6260	0.11183	0.283229	No
SRSF2	4376	0.336417	0.507466	No	TACC3	5817	0.163442	0.394004	No	ASF1B	5177	0.242216	0.385877	No						ACSL3	6362	0.0995178	0.277366	No
PSMD14	4496	0.321817	0.502662	No	HNRNPD	5858	0.159405	0.393222	No	WEE1	5306	0.225968	0.379323	No						TOMM40	6502	0.0837907	0.268718	No
LSM2	4534	0.31585	0.503438	No	HIST1H2BK	5981	0.146672	0.386645	No	CDC20	5356	0.219702	0.378141	No						SLC6A6	6557	0.0783409	0.265857	No
MYC	4575	0.310438	0.503951	No	STIL	6241	0.113641	0.370241	No	ZW10	5406	0.214278	0.376905	No						POLR3G	6573	0.0765616	0.265659	No
KARS	4576	0.310391	0.507215	No	STAG1	6264	0.111645	0.370107	No	RAD50	5408	0.213858	0.378967	No						PSMC4	6628	0.0700435	0.262707	No
HNRNPC	4611	0.306715	0.508101	No	CHMP1A	6265	0.11154	0.371484	No	TIPIN	5430	0.21013	0.379615	No						TXNRD1	6689	0.0626216	0.259262	No
SF3B3	4644	0.302749	0.509083	No	CDC45	6295	0.108653	0.370832	No	RAD1	5541	0.196605	0.374007	No						IDH1	6697	0.0618986	0.259455	No
TARDBP	4665	0.300679	0.510869	No	DBF4	6327	0.104325	0.369989	No	CDK1	5591	0.19099	0.372539	No						STIP1	6878	0.0444756	0.247559	No
RPL34	4699	0.297158	0.511723	No	ORC5	6373	0.0980494	0.368106	No	TUBG1	5623	0.186676	0.372266	No						AK4	6950	0.0371409	0.24308	No
EIF3J	4738	0.292331	0.512183	No	SNRPD1	6374	0.0978992	0.369315	No	TACC3	5817	0.163442	0.360617	No						SLC7A11	7087	0.0228538	0.233974	No
GSPT1	4802	0.283882	0.510834	No	BUB3	6475	0.086586	0.363508	No	HNRNPD	5858	0.159405	0.359453	No						STARD4	7168	0.0158268	0.228644	No
SNRPB2	4897	0.27367	0.507244	No	MEIS2	6499	0.0839598	0.362964	No	PRPS1	5863	0.158693	0.360759	No						SERP1	7326	-0.000573	0.217852	No
PSMA7	5014	0.259101	0.501988	No	H2AFX	6564	0.0774156	0.359519	No	CHEK2	5929	0.152405	0.357806	No						PSMC2	7430	-0.0109033	0.210886	No
POLD2	5079	0.252757	0.500242	No	G3BP1	6679	0.0641858	0.352474	No	CDCA3	6147	0.127336	0.344146	No						GMPS	7659	-0.0334638	0.195569	No
FAM120A	5258	0.232516	0.49044	No	CUL3	6687	0.062923	0.352769	No	CENPM	6194	0.118775	0.342165	No						PSME3	7836	-0.0538327	0.18405	No
CDC20	5356	0.219702	0.486077	No	MTF2	6755	0.0559377	0.348853	No	RFC3	6207	0.117713	0.342512	No						ARPC5L	7913	-0.0623939	0.179502	No
GLO1	5397	0.215279	0.485588	No	SLC12A2	6757	0.0558217	0.349474	No	STAG1	6264	0.111645	0.339772	No						PSMB5	7978	-0.0684077	0.175845	No
EEF1B2	5442	0.20864	0.484755	No	ORC6	6823	0.0486779	0.345606	No	NUDT21	6416	0.0935495	0.330316	No						STC1	8109	-0.081763	0.167793	No
SNRPD2	5606	0.189112	0.475529	No	CDC25B	6832	0.047706	0.345645	No	CNOT9	6484	0.0856097	0.32656	No						LTA4H	8155	-0.0860715	0.165636	No
AIMP2	5661	0.182625	0.473734	No	SUV39H1	6874	0.0447323	0.343378	No	H2AFX	6564	0.0774156	0.321896	No						RPA1	8235	-0.0951502	0.161238	No
SET	5669	0.181784	0.475164	No	CENPF	6932	0.0390056	0.339941	No	ORC6	6823	0.0486779	0.304632	No						GTF2H1	8312	-0.103907	0.157142	No
EIF2S2	5683	0.180236	0.476165	No	PURA	7058	0.0254456	0.331661	No	CDC25B	6832	0.047706	0.304557	No						SYTL2	8321	-0.105207	0.157737	No
EIF3D	5703	0.178014	0.47673	No	WRN	7412	-0.00812471	0.30749	No	SUV39H1	6874	0.0447323	0.302182	No						COPS5	8338	-0.106424	0.157796	No
CUL1	5791	0.165423	0.472484	No	CUL5	7414	-0.00881248	0.30753	No	ANP32E	7014	0.0309323	0.292928	No						RRP9	8428	-0.117601	0.152955	No
NOP16	5794	0.165236	0.474084	No	SMAD3	7596	-0.0266771	0.295414	No	BRCA1	7207	0.0120353	0.279839	No						NUFIP1	8472	-0.123148	0.151338	No
PSMB3	5822	0.16282	0.473938	No	PDS5B	7667	-0.0345002	0.291027	No	PPP1R8	7394	-0.00650503	0.267108	No						SDF2L1	8475	-0.123342	0.152544	No
EIF4E	5846	0.160996	0.474049	No	KIF20B	7681	-0.0356203	0.290573	No	PDS5B	7667	-0.0345002	0.24874	No						RDH11	8478	-0.123754	0.153754	No
CCT5	5855	0.159551	0.475176	No	CHEK1	7788	-0.0476857	0.283874	No	CHEK1	7788	-0.0476857	0.240959	No						PDK1	8487	-0.125111	0.154566	No
HNRNPD	5858	0.159405	0.476715	No	ARID4A	7827	-0.0529652	0.281915	No	CIT	7893	-0.0601995	0.234405	No						UBE2D3	8499	-0.126409	0.155186	No
TYMS	5903	0.154355	0.475311	No	TLE3	7873	-0.0581204	0.279539	No	RPA2	7935	-0.0646212	0.232228	No						AURKA	8637	-0.142274	0.147312	No
ACP1	6035	0.140771	0.467778	No	CCND1	7918	-0.0625656	0.277286	No	GINS1	7970	-0.0675081	0.230561	No						QDPR	8643	-0.143087	0.148526	No
SNRPG	6039	0.140228	0.469046	No	EGF	7929	-0.0637938	0.277387	No	CDKN1B	8152	-0.0857469	0.218964	No						SORD	8712	-0.151769	0.145502	No
SNRPD3	6071	0.13663	0.46835	No	RPA2	7935	-0.0646212	0.277841	No	RPA1	8235	-0.0951502	0.214271	No						IMMT	8776	-0.161945	0.142932	No
PRPF31	6217	0.1163	0.459596	No	CDKN1B	8152	-0.0857469	0.264048	No	GINS4	8370	-0.110569	0.206154	No						GCLC	8964	-0.182129	0.132053	No
CDC45	6295	0.108653	0.455441	No	SRSF10	8157	-0.0864798	0.264841	No	ING3	8526	-0.130662	0.196792	No						CYP51A1	9004	-0.186694	0.131403	No
NHP2	6329	0.103845	0.454263	No	PML	8227	-0.0941234	0.261259	No	AURKA	8637	-0.142274	0.190642	No						MAP2K3	9129	-0.200571	0.125059	No
PSMB2	6334	0.102564	0.455066	No	AURKA	8637	-0.142274	0.234895	No	BRCA2	8678	-0.147066	0.189356	No						MTHFD2L	9141	-0.202225	0.126504	No
SNRPD1	6374	0.0978992	0.453412	No	BRCA2	8678	-0.147066	0.233961	No	RNASEH2A	8803	-0.164976	0.182469	No						IFI30	9171	-0.204719	0.126739	No
EIF4H	6392	0.096493	0.453257	No	NUP98	8805	-0.165217	0.227338	No	CTCF	8975	-0.183542	0.172534	No						IFRD1	9178	-0.205259	0.128561	No
APEX1	6397	0.0959136	0.453991	No	INCENP	8817	-0.167525	0.22865	No	CDCA8	9006	-0.186806	0.172331	No						NFYC	9638	-0.256832	0.0997873	No
YWHAQ	6403	0.094685	0.454642	No	MEIS1	8934	-0.178503	0.222879	No	PLK4	9147	-0.20282	0.16472	No						M6PR	10155	-0.31335	0.0677086	No
POLE3	6441	0.091124	0.453055	No	CTCF	8975	-0.183542	0.222395	No	EED	9281	-0.216781	0.157731	No						TUBA4A	10274	-0.326665	0.0631495	No
UBE2E1	6444	0.0902618	0.453866	No	PLK4	9147	-0.20282	0.213143	No	PSMC3IP	9825	-0.276356	0.123128	No						SLA	10357	-0.335623	0.0611641	No
BUB3	6475	0.086586	0.452713	No	TRAIP	9308	-0.219648	0.204854	No	CDKN2C	9863	-0.279578	0.123368	No						GSK3B	10409	-0.34217	0.0613822	No
EIF3B	6562	0.0776895	0.447613	No	E2F3	9328	-0.221748	0.206286	No	RAD21	9983	-0.293636	0.118107	No						TFRC	10613	-0.365623	0.0514009	No
C1QBP	6602	0.0727128	0.445694	No	SAP30	9339	-0.223358	0.208357	No	NOP56	10090	-0.306842	0.113872	No						ACACA	10721	-0.377113	0.0481478	No
PSMC4	6628	0.0700435	0.444711	No	CBX1	9378	-0.226952	0.208547	No	BARD1	10440	-0.344663	0.0932967	No						USO1	11041	-0.415497	0.0307311	No
NCBP1	6639	0.0693106	0.444751	No	RBL1	9440	-0.23323	0.207233	No	AURKB	10478	-0.349382	0.0942322	No						RIT1	11064	-0.417076	0.0337594	No
FBL	6670	0.065531	0.443376	No	UBE2C	9857	-0.279155	0.182077	No	MELK	10555	-0.3581	0.0925715	No						ME1	11080	-0.418727	0.0372872	No
G3BP1	6679	0.0641858	0.443501	No	CDKN2C	9863	-0.279578	0.185186	No	TFRC	10613	-0.365623	0.0922929	No						PNO1	11206	-0.433886	0.0334141	No
PSMD3	6711	0.0604054	0.442003	No	YTHDC1	9875	-0.280561	0.187895	No	ASF1A	10659	-0.370325	0.0928867	No						DAPP1	11490	-0.462988	0.0189907	No
PSMA1	6828	0.0480137	0.434527	No	ODC1	9921	-0.285773	0.18833	No	TCF19	10709	-0.376347	0.0932653	No						HPRT1	11542	-0.469479	0.020595	No
CCT7	6964	0.0358623	0.425616	No	NOTCH2	9967	-0.291927	0.188841	No	SPC25	10756	-0.380266	0.0938894	No						PSAT1	11603	-0.475594	0.0216468	No
AP3S1	7572	-0.0241405	0.384105	No	RAD21	9983	-0.293636	0.191436	No	EXOSC8	10818	-0.388659	0.0935651	No						GLRX	11625	-0.479379	0.0254223	No
PSMD1	7829	-0.0533197	0.367052	No	KATNA1	10209	-0.318475	0.179898	No	POLD1	10895	-0.399361	0.0923155	No						PITPNB	11645	-0.482097	0.029365	No
PABPC4	8205	-0.091289	0.342211	No	BARD1	10440	-0.344663	0.168341	No	MCM5	10912	-0.401087	0.0952109	No						FGL2	11689	-0.488067	0.031722	No
COPS5	8338	-0.106424	0.334248	No	AURKB	10478	-0.349382	0.170111	No	LYAR	11131	-0.424696	0.0844449	No						SC5D	11958	-0.516907	0.0189173	No
RRP9	8428	-0.117601	0.329361	No	HIF1A	10653	-0.369506	0.162711	No	DIAPH3	11168	-0.428692	0.0862393	No						NFIL3	12108	-0.535632	0.0145015	No
EXOSC7	8722	-0.153079	0.310811	No	MCM5	10912	-0.401087	0.149925	No	NAA38	11413	-0.456142	0.073998	No						ELOVL5	12275	-0.551829	0.00909272	No
SNRPA1	8870	-0.172734	0.302513	No	KIF15	11420	-0.456792	0.120706	No	ATAD2	11883	-0.507943	0.0467939	No						UNG	12360	-0.560801	0.00942166	No
IFRD1	9178	-0.205259	0.283549	No	DTYMK	11443	-0.458292	0.124853	No	GINS3	12001	-0.522467	0.0439502	No						BTG2	12466	-0.570176	0.0084083	No
MRPS18B	9240	-0.211634	0.281577	No	UCK2	12102	-0.535025	0.0862182	No	DCK	12092	-0.533838	0.0430773	No						HK2	12552	-0.579052	0.00886719	No
MRPL23	9253	-0.213685	0.282999	No	PRIM2	12274	-0.551801	0.0812751	No	PRIM2	12274	-0.551801	0.0361231	No						DDIT3	12621	-0.586772	0.0105794	No
SSB	9462	-0.235774	0.271167	No	FANCC	12402	-0.564701	0.0795167	No	UNG	12360	-0.560801	0.0358628	No						PSMC6	12719	-0.597413	0.0104129	No
SSBP1	9845	-0.278291	0.247811	No	BCL3	12617	-0.585899	0.0720383	No	PRDX4	12524	-0.576661	0.0303945	No						CDKN1A	13362	-0.715077	-0.0259578	No
ODC1	9921	-0.285773	0.245656	No	NDC80	12779	-0.605282	0.0684432	No	RAD51C	12622	-0.586909	0.0295688	No						FDXR	13413	-0.727266	-0.0214777	No
NOP56	10090	-0.306842	0.237323	No	UBE2S	13125	-0.661187	0.0528874	No	CCNE1	12892	-0.622099	0.017261	No						EDEM1	13424	-0.730085	-0.0142157	No
GNL3	10217	-0.31954	0.232014	No	HUS1	13731	-0.813554	0.0213364	No	UBE2S	13125	-0.661187	0.00788807	No						CD9	13445	-0.735552	-0.00758198	No
TOMM70	10431	-0.343788	0.220974	No	MAD2L1	13788	-0.836391	0.0278149	No	DUT	13323	-0.70674	0.00137676	No						CTH	13607	-0.776697	-0.0101983	No
SNRPA	10738	-0.378306	0.203899	No	ESPL1	13908	-0.878251	0.0304787	No	CDKN1A	13362	-0.715077	0.00588688	No						TBK1	13614	-0.778975	-0.00212879	No
PRPS2	10784	-0.383405	0.204834	No	E2F2	14165	-1.00182	0.0252488	No	BRMS1L	13434	-0.732412	0.00829949	No						TM7SF2	13667	-0.791368	0.00291175	No
MCM5	10912	-0.401087	0.200314	No	E2F4	14333	-1.10672	0.0274337	No	CCP110	13439	-0.733326	0.0153304	No						YKT6	13680	-0.795309	0.0107464	No
HDDC2	11052	-0.416419	0.19513	No						HUS1	13731	-0.813554	0.00341662	No						MLLT11	13951	-0.894145	0.00191193	No
HPRT1	11542	-0.469479	0.166422	No						MAD2L1	13788	-0.836391	0.00789709	No						CFP	14240	-1.04307	-0.00653901	No
U2AF1	11650	-0.482814	0.164137	No						PPM1D	13810	-0.842993	0.0148511	No						LGMN	14313	-1.09747	0.000459	No
LSM7	11736	-0.49272	0.16347	No						ESPL1	13908	-0.878251	0.0169281	No						PPP1R15A	14459	-1.2611	0.00421785	No
PRDX4	12524	-0.576661	0.115386	No						MXD3	14006	-0.918746	0.0194085	No						EEF1E1	14499	-1.33077	0.016026	No
PSMC6	12719	-0.597413	0.10832	No						POLE4	14152	-0.994528	0.0193417	No
ABCE1	12928	-0.62645	0.100597	No						RPA3	14175	-1.00637	0.0278547	No
RFC4	13188	-0.674355	0.0898682	No						RAD51AP1	14242	-1.04339	0.0337095	No
DUT	13323	-0.70674	0.0880807	No
MAD2L1	13788	-0.836391	0.0649513	No
