# Supplementary material for: Saikosaponin D exhibits anti-leukemic activity by targeting FTO/m6A signaling
Source: Theranostics. 2021 Mar 31;11(12):5831–46. doi: 10.7150/thno.55574 (PMC8058711; doi:10.7150/thno.55574)
Supplement: Supplementary file 5 — Supplementary table S4. [file thnov11p5831s5.xls]

## Sheet: Sheet1
SsD vs MYC TARGET V1	SsD vs E2F TARGET	SsD vs MYC TARGET v2	SsD vs G2M CHECKPOINT
MRPL23	NAA38	MAP3K6	H2AFX
RPL18	H2AFX	EXOSC5	MT2A
RPS10	UBE2S	WDR74	UBE2S
SNRPG	TK1	TBRG4	SAP30
RPL34	CDKN1A	NOC4L	PBK
FBL	RNASEH2A	PPAN	DTYMK
COPS5	MXD3	FARSA	PTTG1
RUVBL2	SPC24	CDK4	KIF22
PSMA7	PTTG1	DUSP2	CDC25B
CYC1	POLE4	PUS1	E2F1
LSM7	KIF22	MRTO4	TROAP
RPS5	TBRG4	AIMP2	H2AFZ
PRPF31	CDC25B	SLC19A1	CENPA
LSM2	CENPM	PES1	CKS2
RPS2	POP7	GRWD1	HOXC10
RPL14	NME1	DCTPP1	CDK4
PSMB3	H2AFZ	RRP9	TGFB1
RPL22	RAD51C	PLK1	DDX39A
RPS3	CKS2	PHB	GINS2
CLNS1A	SNRPB	TMEM97	CDKN1B
RPS6	RFC2	SRM	CCNB2
TUFM	CDK4	MCM5	H2AFV
PPIA	EXOSC8	NPM1	TACC3
NME1	DUT		ATF5
PHB2	DDX39A		STMN1
PSMA4	CDKN1B		HMGA1
RACK1	POLD1		BIRC5
H2AFZ	CCNB2		CDKN2C
PSMA2	TACC3		EWSR1
NHP2	LUC7L3		PML
RPLP0	RANBP1		CHMP1A
MRPS18B	DCTPP1		CCNF
YWHAE	STMN1		HMGN2
SNRPD2	HMGA1		PLK1
CDK4	BIRC5		MAD2L1
SNRPA	CDKN2C		MCM5
COX5A	POLD2		SLC7A5
RFC4	PLK1		MYBL2
PSMD8	MAD2L1
EXOSC7	MCM5
TXNL4A	MYBL2
DUT	NAP1L1
TRIM28	SSRP1
AIMP2	HMGB2
PPM1G	RAN
EIF3D	PCNA
EIF2S2
EEF1B2
RANBP1
MRPL9
IMPDH2
SNRPA1
RRP9
U2AF1
APEX1
CCT7
PSMA1
POLD2
VDAC3
SLC25A3
PHB
SSBP1
EIF4A1
ACP1
PSMA6
MAD2L1
UBE2L3
SRM
MCM5
LDHA
ERH
SNRPB2
ILF2
PCBP1
CNBP
SRSF7
EIF3B
NAP1L1
RAN
PCNA
NPM1
PGK1
HNRNPA1
