# Supplementary material for: Saikosaponin D exhibits anti-leukemic activity by targeting FTO/m6A signaling
Source: Theranostics. 2021 Mar 31;11(12):5831–46. doi: 10.7150/thno.55574 (PMC8058711; doi:10.7150/thno.55574)
Supplement: Supplementary file 6 — Supplementary table S5. [file thnov11p5831s6.xls]

## Sheet: Increased signaling pathways
Increased signaling pathways
SsD vs Con (14)	shFTO vs Con (42)	Merge (13)
HALLMARK_MYOGENESIS	HALLMARK_CHOLESTEROL_HOMEOSTASIS	HALLMARK_MYOGENESIS
HALLMARK_KRAS_SIGNALING_DN	HALLMARK_TNFA_SIGNALING_VIA_NFKB	HALLMARK_KRAS_SIGNALING_DN
HALLMARK_KRAS_SIGNALING_UP	HALLMARK_EPITHELIAL_MESENCHYMAL_TRANSITION	HALLMARK_KRAS_SIGNALING_UP
HALLMARK_SPERMATOGENESIS	HALLMARK_HYPOXIA	HALLMARK_SPERMATOGENESIS
HALLMARK_TNFA_SIGNALING_VIA_NFKB	HALLMARK_COAGULATION	HALLMARK_TNFA_SIGNALING_VIA_NFKB
HALLMARK_INFLAMMATORY_RESPONSE	HALLMARK_INTERFERON_ALPHA_RESPONSE	HALLMARK_INFLAMMATORY_RESPONSE
HALLMARK_NOTCH_SIGNALING	HALLMARK_INTERFERON_GAMMA_RESPONSE	HALLMARK_NOTCH_SIGNALING
HALLMARK_BILE_ACID_METABOLISM	HALLMARK_APOPTOSIS	HALLMARK_BILE_ACID_METABOLISM
HALLMARK_PANCREAS_BETA_CELLS	HALLMARK_IL6_JAK_STAT3_SIGNALING	HALLMARK_HEME_METABOLISM
HALLMARK_HEME_METABOLISM	HALLMARK_TGF_BETA_SIGNALING	HALLMARK_INTERFERON_ALPHA_RESPONSE
HALLMARK_INTERFERON_ALPHA_RESPONSE	HALLMARK_APICAL_JUNCTION	HALLMARK_XENOBIOTIC_METABOLISM
HALLMARK_XENOBIOTIC_METABOLISM	HALLMARK_COMPLEMENT	HALLMARK_APICAL_SURFACE
HALLMARK_APICAL_SURFACE	HALLMARK_KRAS_SIGNALING_UP	HALLMARK_ANGIOGENESIS
HALLMARK_ANGIOGENESIS	HALLMARK_INFLAMMATORY_RESPONSE
	HALLMARK_APICAL_SURFACE
	HALLMARK_MYOGENESIS
	HALLMARK_IL2_STAT5_SIGNALING
	HALLMARK_P53_PATHWAY
	HALLMARK_HEME_METABOLISM
	HALLMARK_BILE_ACID_METABOLISM
	HALLMARK_XENOBIOTIC_METABOLISM
	HALLMARK_ANGIOGENESIS
	HALLMARK_ESTROGEN_RESPONSE_EARLY
	HALLMARK_KRAS_SIGNALING_DN
	HALLMARK_ESTROGEN_RESPONSE_LATE
	HALLMARK_NOTCH_SIGNALING
	HALLMARK_UV_RESPONSE_DN
	HALLMARK_PROTEIN_SECRETION
	HALLMARK_ANDROGEN_RESPONSE
	HALLMARK_UV_RESPONSE_UP
	HALLMARK_MITOTIC_SPINDLE
	HALLMARK_GLYCOLYSIS
	HALLMARK_PEROXISOME
	HALLMARK_FATTY_ACID_METABOLISM
	HALLMARK_ADIPOGENESIS
	HALLMARK_WNT_BETA_CATENIN_SIGNALING
	HALLMARK_REACTIVE_OXIGEN_SPECIES_PATHWAY
	HALLMARK_ALLOGRAFT_REJECTION
	HALLMARK_HEDGEHOG_SIGNALING
	HALLMARK_MTORC1_SIGNALING
	HALLMARK_PI3K_AKT_MTOR_SIGNALING
	HALLMARK_SPERMATOGENESIS

## Sheet: Decreased signaling pathways
Decreased signaling pathways
SsD vs Con (29)	shFTO vs Con (8)	Merge (7)
HALLMARK_MYC_TARGETS_V1	HALLMARK_MYC_TARGETS_V1	HALLMARK_MYC_TARGETS_V1
HALLMARK_G2M_CHECKPOINT	HALLMARK_MYC_TARGETS_V2	HALLMARK_G2M_CHECKPOINT
HALLMARK_E2F_TARGETS	HALLMARK_E2F_TARGETS	HALLMARK_E2F_TARGETS
HALLMARK_MYC_TARGETS_V2	HALLMARK_G2M_CHECKPOINT	HALLMARK_MYC_TARGETS_V2
HALLMARK_MTORC1_SIGNALING	HALLMARK_OXIDATIVE_PHOSPHORYLATION	HALLMARK_OXIDATIVE_PHOSPHORYLATION
HALLMARK_OXIDATIVE_PHOSPHORYLATION	HALLMARK_UNFOLDED_PROTEIN_RESPONSE	HALLMARK_DNA_REPAIR
HALLMARK_FATTY_ACID_METABOLISM	HALLMARK_DNA_REPAIR	HALLMARK_UNFOLDED_PROTEIN_RESPONSE
HALLMARK_MITOTIC_SPINDLE	HALLMARK_PANCREAS_BETA_CELLS
HALLMARK_ADIPOGENESIS
HALLMARK_HEDGEHOG_SIGNALING
HALLMARK_DNA_REPAIR
HALLMARK_UNFOLDED_PROTEIN_RESPONSE
HALLMARK_PEROXISOME
HALLMARK_COAGULATION
HALLMARK_PROTEIN_SECRETION
HALLMARK_WNT_BETA_CATENIN_SIGNALING
HALLMARK_TGF_BETA_SIGNALING
HALLMARK_PI3K_AKT_MTOR_SIGNALING
HALLMARK_ESTROGEN_RESPONSE_EARLY
HALLMARK_REACTIVE_OXYGEN_SPECIES_PATHWAY
HALLMARK_ANDROGEN_RESPONSE
HALLMARK_CHOLESTEROL_HOMEOSTASIS
HALLMARK_HYPOXIA
HALLMARK_P53_PATHWAY
HALLMARK_ALLOGRAFT_REJECTION
HALLMARK_UV_RESPONSE_UP
HALLMARK_APICAL_JUNCTION
HALLMARK_GLYCOLYSIS
HALLMARK_UV_RESPONSE_DN
HALLMARK_EPITHELIAL_MESENCHYMAL_TRANSITION
HALLMARK_COMPLEMENT
HALLMARK_INTERFERON_GAMMA_RESPONSE
HALLMARK_IL2_STAT5_SIGNALING
HALLMARK_ESTROGEN_RESPONSE_LATE
HALLMARK_APOPTOSIS
HALLMARK_IL6_JAK_STAT3_SIGNALING
