# Supplementary material for: Saikosaponin D exhibits anti-leukemic activity by targeting FTO/m6A signaling
Source: Theranostics. 2021 Mar 31;11(12):5831–46. doi: 10.7150/thno.55574 (PMC8058711; doi:10.7150/thno.55574)
Supplement: Supplementary file 7 — Supplementary table S6. [file thnov11p5831s7.xls]

## Sheet: Down
gene_id	Symbol	transcript_id(s)	log(Control1_FPKM)	log(Control2_FPKM)	log(Control3_FPKM)	log(SsD1_FPKM)	log(SsD2_FPKM)	log(SsD3_FPKM)	Cellular Component	Molecular Function	Biological Process	Kegg Orthology	Nr Description
4609	MYC	BGI_novel_T021917,NM_002467.4	4.03	3.78	4.3	3.31	3.23	3.22	GO:0005634//nucleus;GO:0005654//nucleoplasm;GO:0005730//nucleolus;GO:0043234//protein complex;GO:0005829//cytosol;GO:0005819//spindle;GO:0000790//nuclear chromatin	GO:0000981//RNA polymerase II transcription factor activity, sequence-specific DNA binding;GO:0000978//RNA polymerase II proximal promoter sequence-specific DNA binding;GO:0003677//DNA binding;GO:0070888//E-box binding;GO:0070491//repressing transcription factor binding;GO:0001077//transcriptional activator activity, RNA polymerase II proximal promoter sequence-specific DNA binding;GO:0046983//pr…	GO:0015671//oxygen transport;GO:0006879//cellular iron ion homeostasis;GO:0006338//chromatin remodeling;GO:0035690//cellular response to drug;GO:0051973//positive regulation of telomerase activity;GO:0070371//ERK1 and ERK2 cascade;GO:0010332//response to gamma radiation;GO:0034644//cellular response to UV;GO:0001658//branching involved in ureteric bud morphogenesis;GO:0090096//positive regulation…	K04377//Myc proto-oncogene protein	gi|71774083|ref|NP_002458.2|//myc proto-oncogene protein [Homo sapiens];NP_001341799.1//myc proto-oncogene protein isoform 2 [Homo sapiens]
1050	CEBPA	NM_001285829.1,NM_001287424.1,NM_001287435.1,NM_004364.4	3.69	3	3.04	2.51	0.7	2.15	GO:0090575//RNA polymerase II transcription factor complex;GO:0005730//nucleolus	GO:0000978//RNA polymerase II proximal promoter sequence-specific DNA binding;GO:0003713//transcription coactivator activity;GO:0001013//RNA polymerase I regulatory region DNA binding;GO:0019900//kinase binding;GO:0001077//transcriptional activator activity, RNA polymerase II proximal promoter sequence-specific DNA binding;GO:0003705//transcription factor activity, RNA polymerase II distal enhanc…	GO:0030324//lung development;GO:0031100//animal organ regeneration;GO:0045945//positive regulation of transcription from RNA polymerase III promoter;GO:0008203//cholesterol metabolic process;GO:0050872//white fat cell differentiation;GO:0000122//negative regulation of transcription from RNA polymerase II promoter;GO:0001892//embryonic placenta development;GO:0071407//cellular response to organic …	K09055//CCAAT/enhancer binding protein (C/EBP), alpha	gi|566559992|ref|NP_001274353.1|//CCAAT/enhancer-binding protein alpha isoform c [Homo sapiens];gi|28872794|ref|NP_004355.2|//CCAAT/enhancer-binding protein alpha isoform a [Homo sapiens];gi|551894998|ref|NP_001272758.1|//CCAAT/enhancer-binding protein alpha isoform b [Homo sapiens]
56683	C21orf59	NM_021254.2	2.97	3.05	3	2.38	0.78	2.45	GO:0005634//nucleus;GO:0005829//cytosol	NA	NA	NA	gi|260779972|gb|ACX50615.1|//prostate cancer upregulated protein 1 [Homo sapiens]
7593	MZF1	BGI_novel_T012445,BGI_novel_T012446,BGI_novel_T012447,NM_001267033.1,NM_003422.2,NM_198055.1,XM_005259204.3,XM_011527264.2,XM_017027206.1	3.21	2.45	1.15	3.04	2.84	0.6	GO:0005634//nucleus	GO:0000978//RNA polymerase II proximal promoter sequence-specific DNA binding;GO:0046872//metal ion binding;GO:0001077//transcriptional activator activity, RNA polymerase II proximal promoter sequence-specific DNA binding;GO:0042803//protein homodimerization activity;GO:0001078//transcriptional repressor activity, RNA polymerase II proximal promoter sequence-specific DNA binding	GO:0006355//regulation of transcription, DNA-templated;GO:0016032//viral process	K09228//KRAB domain-containing zinc finger protein;K09221//myeloid zinc finger protein 1	gi|119593020|gb|EAW72614.1|//zinc finger protein 42 (myeloid-specific retinoic acid-responsive), isoform CRA_a [Homo sapiens];gi|388452834|ref|NP_001253962.1|//myeloid zinc finger 1 isoform 2 [Homo sapiens];XP_021021618.1//myeloid zinc finger 1 isoform X1 [Mus caroli];gi|768010815|ref|XP_011525566.1|//PREDICTED: myeloid zinc finger 1 isoform X3 [Homo sapiens]
200081	TXLNA	BGI_novel_T000799,NM_175852.3,XM_011540931.2,XM_011540932.2,XM_017000561.1,XM_017000562.1,XM_017000563.1,XM_017000564.1,XM_017000565.1	3.43	1.87	2.78	1.93	1.98	0.9	GO:0016020//membrane;GO:0005576//extracellular region;GO:0005737//cytoplasm	GO:0005125//cytokine activity;GO:0030372//high molecular weight B cell growth factor receptor binding;GO:0019905//syntaxin binding	GO:0008283//cell proliferation;GO:0042113//B cell activation;GO:0006887//exocytosis	K06106//cortactin;K12875//apoptotic chromatin condensation inducer in the nucleus;K08836//STE20-like kinase [EC:2.7.11.1]	gi|635109828|ref|XP_007977781.1|//PREDICTED: alpha-taxilin isoform X2 [Chlorocebus sabaeus];gi|767902965|ref|XP_011539233.1|//PREDICTED: alpha-taxilin isoform X2 [Homo sapiens];gi|28460688|ref|NP_787048.1|//alpha-taxilin [Homo sapiens];XP_018869979.1//PREDICTED: alpha-taxilin isoform X2 [Gorilla gorilla gorilla]
84131	CEP78	BGI_novel_T022478,NM_001098802.1,NM_032171.1,XM_005252263.4,XM_005252265.2,XM_005252266.4,XM_017015192.1,XM_017015193.1,XM_017015194.1,XM_017015195.1,XM_017015196.1	2.8	2.82	1.96	2.61	0	2.92	GO:0036064//ciliary basal body;GO:0005814//centriole;GO:0005829//cytosol;GO:0005813//centrosome	NA	GO:0010389//regulation of G2/M transition of mitotic cell cycle;GO:0097711//ciliary basal body-plasma membrane docking;GO:0000086//G2/M transition of mitotic cell cycle;GO:0044782//cilium organization	K16765//centrosomal protein CEP78	gi|149274621|ref|NP_001092272.1|//centrosomal protein of 78 kDa isoform a [Homo sapiens];NP_001317622.1//centrosomal protein of 78 kDa isoform d [Homo sapiens];gi|530391676|ref|XP_005252320.1|//PREDICTED: centrosomal protein of 78 kDa isoform X1 [Homo sapiens];gi|149274651|ref|NP_115547.1|//centrosomal protein of 78 kDa isoform b [Homo sapiens];gi|530391680|ref|XP_005252322.1|//PREDICTED: centros…
11112	HIBADH	NM_152740.3,XM_017011719.1	2.87	2.73	2.46	2.43	0.6	3.35	GO:0005759//mitochondrial matrix	GO:0004616//phosphogluconate dehydrogenase (decarboxylating) activity;GO:0008442//3-hydroxyisobutyrate dehydrogenase activity;GO:0051287//NAD binding	GO:0006574//valine catabolic process;GO:0006098//pentose-phosphate shunt	K00020//3-hydroxyisobutyrate dehydrogenase [EC:1.1.1.31]	gi|23308751|ref|NP_689953.1|//3-hydroxyisobutyrate dehydrogenase, mitochondrial precursor [Homo sapiens];gi|207079939|ref|NP_001128927.1|//3-hydroxyisobutyrate dehydrogenase, mitochondrial [Pongo abelii]
26953	RANBP6	NM_001243202.1,NM_001243203.1,NM_012416.3,XM_017014624.1	3.42	3.62	3.26	2.63	1.28	0	GO:0031965//nuclear membrane;GO:0034399//nuclear periphery;GO:0005622//intracellular;GO:0005737//cytoplasm	GO:0005515//protein binding;GO:0008536//Ran GTPase binding;GO:0008565//protein transporter activity;GO:0008139//nuclear localization sequence binding	GO:0015031//protein transport	K20222//importin-5	gi|342349354|ref|NP_001230131.1|//ran-binding protein 6 isoform 2 [Homo sapiens];gi|675774218|ref|XP_008975270.1|//PREDICTED: ran-binding protein 6 isoform X2 [Pan paniscus];gi|342349357|ref|NP_001230132.1|//ran-binding protein 6 isoform 3 [Homo sapiens] ;gi|397505787|ref|XP_003823430.1|//PREDICTED: ran-binding protein 6 isoform X1 [Pan paniscus]
64766	S100PBP	BGI_novel_T000812,NM_001256121.1,NM_022753.3,XM_011541961.2,XM_011541962.2,XM_011541963.1,XM_017002098.1	2.92	3.64	2.8	2.85	2.48	3.15	GO:0005634//nucleus;GO:0005829//cytosol;GO:0016607//nuclear speck	GO:0048306//calcium-dependent protein binding	NA	K15696//RING finger protein 113B;K17985//activating molecule in BECN1-regulated autophagy protein 1;K01064//wingless-type MMTV integration site family, member 9	gi|578799585|ref|XP_006710882.1|//PREDICTED: S100P-binding protein isoform X2 [Homo sapiens];gi|675718751|ref|XP_008963225.1|//PREDICTED: S100P-binding protein isoform X2 [Pan paniscus];XP_011540265.1//PREDICTED: S100P-binding protein isoform X3 [Homo sapiens];gi|62899075|ref|NP_073590.2|//S100P-binding protein [Homo sapiens]
643836	ZFP62	NM_001172638.1,NM_152283.4,XM_017009710.1,XM_017009711.1,XM_017009712.1,XM_017009713.1,XM_017009714.1,XM_017009715.1,XM_017009716.1,XM_017009717.1,XM_017009718.1,XM_017009719.1,XM_017009720.1,XM_017009721.1	2.83	1.32	2	0.3	2.43	0	GO:0005634//nucleus	GO:0046872//metal ion binding;GO:0003676//nucleic acid binding	GO:0006355//regulation of transcription, DNA-templated	K09228//KRAB domain-containing zinc finger protein	gi|931572070|ref|XP_014200683.1|//PREDICTED: zinc finger protein 62 homolog isoform X4 [Pan paniscus];gi|767938546|ref|XP_011532920.1|//PREDICTED: zinc finger protein 62 homolog isoform X1 [Homo sapiens];gi|931572074|ref|XP_014200685.1|//PREDICTED: zinc finger protein 62 homolog isoform X6 [Pan paniscus];gi|767938550|ref|XP_011532922.1|//PREDICTED: zinc finger protein 62 homolog isoform X3 [Homo …
353274	ZNF445	BGI_novel_T016078,BGI_novel_T016079,BGI_novel_T016080,NM_181489.5,XM_005265102.2,XM_005265103.3,XM_011533674.2,XM_011533675.2,XM_017006345.1,XM_017006346.1	3.17	3.26	2.81	2.46	1.57	0.48	GO:0070062//extracellular exosome;GO:0005634//nucleus	GO:0003677//DNA binding;GO:0046872//metal ion binding;GO:0003700//DNA binding transcription factor activity;GO:0003676//nucleic acid binding	GO:0006351//transcription, DNA-templated;GO:0016032//viral process	K09228//KRAB domain-containing zinc finger protein;K09229//KRAB and SCAN domains-containing zinc finger protein	XP_004277942.1//PREDICTED: zinc finger protein 445 isoform X2 [Orcinus orca];gi|31340735|ref|NP_852466.1|//zinc finger protein 445 [Homo sapiens];gi|578806035|ref|XP_006713189.1|//PREDICTED: zinc finger protein 445 isoform X2 [Homo sapiens];XP_004277941.1//PREDICTED: zinc finger protein 445 isoform X1 [Orcinus orca]
162967	ZNF320	BGI_novel_T012325,BGI_novel_T012326,NM_207333.2,XM_006723059.3,XM_017026393.1,XM_017026394.1,XM_017026395.1,XM_017026396.1,XM_017026397.1,XM_017026398.1,XM_017026399.1,XM_017026400.1	2.5	3	2.48	3.03	1	1.45	GO:0005634//nucleus	GO:0046872//metal ion binding;GO:0003677//DNA binding;GO:0005515//protein binding;GO:0003700//DNA binding transcription factor activity	GO:0006355//regulation of transcription, DNA-templated;GO:0006351//transcription, DNA-templated	K09228//KRAB domain-containing zinc finger protein	XP_007996725.1//PREDICTED: zinc finger protein 28-like [Chlorocebus sabaeus];gi|61676195|ref|NP_997216.2|//zinc finger protein 320 [Homo sapiens]
100289635	ZNF605	NM_001164715.1,NM_183238.3	2.9	2.67	2.63	1.45	2.12	0	GO:0005634//nucleus	GO:0003677//DNA binding;GO:0046872//metal ion binding;GO:0003700//DNA binding transcription factor activity	GO:0006355//regulation of transcription, DNA-templated	K09228//KRAB domain-containing zinc finger protein	gi|34222391|ref|NP_899061.1|//zinc finger protein 605 isoform 1 [Homo sapiens];gi|257900460|ref|NP_001158187.1|//zinc finger protein 605 isoform 2 [Homo sapiens]

## Sheet: Up
gene_id	Symbol	transcript_id(s)	log(Control1_FPKM)	log(Control2_FPKM)	log(Control3_FPKM)	log(SsD1_FPKM)	log(SsD2_FPKM)	log(SsD3_FPKM)	Cellular Component	Molecular Function	Biological Process	Kegg Orthology	Nr Description
51676	ASB2	BGI_novel_T007265,BGI_novel_T007266,NM_001202429.1,NM_016150.4,XM_005267758.3,XM_011536834.2,XM_011536835.2,XM_017021369.1	2.15	2.85	3.12	2.84	2.8	3.5	GO:0000151//ubiquitin ligase complex;GO:0005829//cytosol;GO:0031466//Cul5-RING ubiquitin ligase complex	GO:0061630//ubiquitin protein ligase activity;GO:0005515//protein binding	GO:0043687//post-translational protein modification;GO:0007165//signal transduction;GO:0016567//protein ubiquitination;GO:0035556//intracellular signal transduction;GO:0042787//protein ubiquitination involved in ubiquitin-dependent protein catabolic process;GO:0045445//myoblast differentiation;GO:0035914//skeletal muscle cell differentiation;GO:0000209//protein polyubiquitination	K10324//ankyrin repeat and SOCS box protein 2	XP_011535136.1//PREDICTED: ankyrin repeat and SOCS box protein 2 isoform X3 [Homo sapiens];gi|321117514|ref|NP_001189358.1|//ankyrin repeat and SOCS box protein 2 isoform 1 [Homo sapiens];gi|18252778|ref|NP_057234.2|//ankyrin repeat and SOCS box protein 2 isoform 2 [Homo sapiens];gi|767980724|ref|XP_011535136.1|//PREDICTED: ankyrin repeat and SOCS box protein 2 isoform X2 [Homo sapiens]
5914	RARA	BGI_novel_T010106,NM_000964.3,NM_001024809.3,NM_001145301.2,NM_001145302.2,XM_005257552.4,XM_005257553.1,XM_005257554.1,XM_011525095.1,XM_011525096.1,XM_017024920.1	3	3.12	1.26	3	3.58	3.51	GO:0030425//dendrite;GO:0005654//nucleoplasm;GO:0005634//nucleus;GO:0000790//nuclear chromatin;GO:0005737//cytoplasm;GO:0043025//neuronal cell body;GO:0048471//perinuclear region of cytoplasm;GO:0009986//cell surface;GO:0005829//cytosol;GO:0015629//actin cytoskeleton	GO:0003707//steroid hormone receptor activity;GO:0051018//protein kinase A binding;GO:0003677//DNA binding;GO:0003714//transcription corepressor activity;GO:0044323//retinoic acid-responsive element binding;GO:0048027//mRNA 5'-UTR binding;GO:0003708//retinoic acid receptor activity;GO:0046982//protein heterodimerization activity;GO:0031490//chromatin DNA binding;GO:0005102//receptor binding;GO:00…	GO:0045630//positive regulation of T-helper 2 cell differentiation;GO:0055012//ventricular cardiac muscle cell differentiation;GO:0071222//cellular response to lipopolysaccharide;GO:0030853//negative regulation of granulocyte differentiation;GO:0045947//negative regulation of translational initiation;GO:0032355//response to estradiol;GO:0032754//positive regulation of interleukin-5 production;GO:…	K08527//retinoic acid receptor alpha	gi|4506419|ref|NP_000955.1|//retinoic acid receptor alpha isoform 1 [Homo sapiens];gi|223718070|ref|NP_001138774.1|//retinoic acid receptor alpha isoform 4 [Homo sapiens];gi|311115255|gb|ADP69098.1|//BCL6 corepressor/retinoic acid receptor alpha fusion protein [Homo sapiens];NP_001138774.1//retinoic acid receptor alpha isoform 4 [Homo sapiens];gi|694967113|ref|XP_009430501.1|//PREDICTED: retinoic…
3755	KCNG1	NM_002237.3,XM_006723785.2,XM_011528800.1,XM_011528801.1,XM_011528802.1,XM_011528803.2,XM_011528804.1,XM_011528805.2,XM_011528806.1	1.93	3.47	1.71	3.43	3.28	3.56	GO:0043231//intracellular membrane-bounded organelle;GO:0008076//voltage-gated potassium channel complex	GO:0005251//delayed rectifier potassium channel activity	GO:0006813//potassium ion transport;GO:0007268//chemical synaptic transmission;GO:0051260//protein homooligomerization	K04900//potassium voltage-gated channel subfamily G member 1	gi|27436988|ref|NP_002228.2|//potassium voltage-gated channel subfamily G member 1 [Homo sapiens]
5467	PPARD	BGI_novel_T019298,BGI_novel_T019299,BGI_novel_T019300,BGI_novel_T019301,NM_001171818.1,NM_001171819.1,NM_001171820.1,NM_006238.4,NM_177435.2,XM_005249193.1,XM_006715120.1,XM_006715123.1,XM_011514707.1,XM_011514709.1,XM_011514710.1,XM_017010971.1,XM_017010972.1,XM_017010973.1,XM_017010974.1,XM_017010975.1	2.64	2.87	1.41	2.46	3	2.91	GO:0005634//nucleus;GO:0005654//nucleoplasm;GO:0000790//nuclear chromatin	GO:0003707//steroid hormone receptor activity;GO:0003677//DNA binding;GO:0046982//protein heterodimerization activity;GO:0004879//nuclear receptor activity;GO:0001227//transcriptional repressor activity, RNA polymerase II transcription regulatory region sequence-specific DNA binding;GO:0008289//lipid binding;GO:0003713//transcription coactivator activity;GO:0051059//NF-kappaB binding;GO:0008144//…	GO:0008203//cholesterol metabolic process;GO:0043616//keratinocyte proliferation;GO:0097190//apoptotic signaling pathway;GO:0007566//embryo implantation;GO:0045893//positive regulation of transcription, DNA-templated;GO:0008366//axon ensheathment;GO:0000122//negative regulation of transcription from RNA polymerase II promoter;GO:0006635//fatty acid beta-oxidation;GO:0051546//keratinocyte migratio…	K04504//peroxisome proliferator-activated receptor delta	gi|694916049|ref|XP_009449388.1|//PREDICTED: peroxisome proliferator-activated receptor delta isoform X3 [Pan troglodytes];XP_016866464.1//PREDICTED: peroxisome proliferator-activated receptor delta isoform X2 [Homo sapiens];gi|29171750|ref|NP_803184.1|//peroxisome proliferator-activated receptor delta isoform 2 [Homo sapiens];gi|284807157|ref|NP_001165290.1|//peroxisome proliferator-activated re…
64284	RAB17	NM_022449.3,XM_006712689.1,XM_017004693.1,XM_017004694.1	0.6	2.73	2.65	2.87	2.44	3.9	GO:0016323//basolateral plasma membrane;GO:0030425//dendrite;GO:0070062//extracellular exosome;GO:0016324//apical plasma membrane;GO:0042470//melanosome;GO:0043025//neuronal cell body;GO:0055038//recycling endosome membrane;GO:0030139//endocytic vesicle;GO:0005769//early endosome	GO:0005515//protein binding;GO:0019003//GDP binding;GO:0005525//GTP binding;GO:0003924//GTPase activity	GO:0050773//regulation of dendrite development;GO:0032402//melanosome transport;GO:0007264//small GTPase mediated signal transduction;GO:0002415//immunoglobulin transcytosis in epithelial cells mediated by polymeric immunoglobulin receptor;GO:0032456//endocytic recycling;GO:0015031//protein transport;GO:0051489//regulation of filopodium assembly;GO:0051963//regulation of synapse assembly	K07909//Ras-related protein Rab-17	gi|578804745|ref|XP_006712752.1|//PREDICTED: ras-related protein Rab-17 isoform X3 [Homo sapiens];gi|11967981|ref|NP_071894.1|//ras-related protein Rab-17 [Homo sapiens]
6556	SLC11A1	BGI_novel_T014012,BGI_novel_T014013,NM_000578.3,XM_005246793.3,XM_005246794.3,XM_006712709.3,XM_006712710.3,XM_006712711.3,XM_011511684.2,XM_011511685.2,XM_017004765.1,XM_017004766.1,XM_017004767.1	1.36	3.53	1.91	3.53	3.33	3.43	GO:0010008//endosome membrane;GO:0009279//cell outer membrane;GO:0005770//late endosome;GO:0101003//ficolin-1-rich granule membrane;GO:0031902//late endosome membrane;GO:0030670//phagocytic vesicle membrane;GO:0005764//lysosome;GO:0005887//integral component of plasma membrane;GO:0016021//integral component of membrane;GO:0005886//plasma membrane;GO:0070821//tertiary granule membrane	GO:0046915//transition metal ion transmembrane transporter activity;GO:0005384//manganese ion transmembrane transporter activity;GO:0042803//protein homodimerization activity;GO:0051139//metal ion:proton antiporter activity	GO:0006879//cellular iron ion homeostasis;GO:0002606//positive regulation of dendritic cell antigen processing and presentation;GO:0000060//protein import into nucleus, translocation;GO:0007035//vacuolar acidification;GO:0001819//positive regulation of cytokine production;GO:0045454//cell redox homeostasis;GO:0055072//iron ion homeostasis;GO:0006826//iron ion transport;GO:0001818//negative regula…	K12347//natural resistance-associated macrophage protein 1	gi|675749046|ref|XP_008970184.1|//PREDICTED: natural resistance-associated macrophage protein 1 isoform X3 [Pan paniscus];gi|675665730|ref|XP_008997731.1|//PREDICTED: natural resistance-associated macrophage protein 1 isoform X4 [Callithrix jacchus];XP_016860256.1//PREDICTED: natural resistance-associated macrophage protein 1 isoform X5 [Homo sapiens];gi|109255241|ref|NP_000569.3|//natural resist…
28231	SLCO4A1	BGI_novel_T014838,BGI_novel_T014839,BGI_novel_T014840,NM_016354.3,XM_005260203.2,XM_011528792.2,XM_017027826.1,XM_017027827.1	3.36	3.24	2.38	3.37	3.36	3.22	GO:0005887//integral component of plasma membrane	GO:0015349//thyroid hormone transmembrane transporter activity;GO:0015347//sodium-independent organic anion transmembrane transporter activity	GO:0043252//sodium-independent organic anion transport;GO:0055085//transmembrane transport	K14354//solute carrier organic anion transporter family, member 4A	XP_003280187.2//PREDICTED: solute carrier organic anion transporter family member 4A1 [Nomascus leucogenys];XP_016883316.1//PREDICTED: solute carrier organic anion transporter family member 4A1 isoform X2 [Homo sapiens];EAW75348.1//solute carrier organic anion transporter family, member 4A1, isoform CRA_a [Homo sapiens];gi|768017050|ref|XP_011527094.1|//PREDICTED: solute carrier organic anion tra…
23061	TBC1D9B	BGI_novel_T019004,BGI_novel_T019005,NM_015043.3,NM_198868.2	3.34	3.33	2.81	2.49	3.09	3.56	GO:0012505//endomembrane system;GO:0005622//intracellular;GO:0016021//integral component of membrane	GO:0005509//calcium ion binding;GO:0017137//Rab GTPase binding;GO:0005096//GTPase activator activity	GO:0006886//intracellular protein transport;GO:0090630//activation of GTPase activity;GO:0031338//regulation of vesicle fusion	K19951//TBC1 domain family member 8/9	gi|45597177|ref|NP_055858.2|//TBC1 domain family member 9B isoform b [Homo sapiens];gi|45597175|ref|NP_942568.2|//TBC1 domain family member 9B isoform a [Homo sapiens];NP_942568.2//TBC1 domain family member 9B isoform a [Homo sapiens];NP_055858.2//TBC1 domain family member 9B isoform b [Homo sapiens]
202	AIM1	BGI_novel_T019626,NM_001624.3,XM_005266839.3,XM_017010333.1	2.76	1.64	0.76	2.56	2.59	3.78	NA	GO:0030246//carbohydrate binding	NA	K04257//olfactory receptor;K16810//TBCC domain-containing protein 1;K01886//glutaminyl-tRNA synthetase [EC:6.1.1.18]	XP_005266896.1//PREDICTED: absent in melanoma 1 protein isoform X1 [Homo sapiens];gi|728798446|ref|NP_001615.2|//absent in melanoma 1 protein [Homo sapiens]
3134	HLA-F	NM_001098478.1,NM_001098479.1,NM_018950.2,XM_011514564.1,XM_017010810.1,XM_017010811.1,XM_017010812.1,XM_017010813.1,XM_017010814.1,XM_017010815.1	0.03	4.17	4.16	4.17	1.81	3.78	GO:0009986//cell surface;GO:0031901//early endosome membrane;GO:0071556//integral component of lumenal side of endoplasmic reticulum membrane;GO:0042612//MHC class I protein complex;GO:0030670//phagocytic vesicle membrane;GO:0012507//ER to Golgi transport vesicle membrane;GO:0000139//Golgi membrane	GO:0046978//TAP1 binding;GO:0042605//peptide antigen binding;GO:0005102//receptor binding;GO:0046979//TAP2 binding	GO:0060333//interferon-gamma-mediated signaling pathway;GO:0060337//type I interferon signaling pathway;GO:0002479//antigen processing and presentation of exogenous peptide antigen via MHC class I, TAP-dependent;GO:0002480//antigen processing and presentation of exogenous peptide antigen via MHC class I, TAP-independent;GO:0050776//regulation of immune response	K06751//major histocompatibility complex, class I	gi|5420183|emb|CAB46623.1|//major histocompatibility complex, class I, F [Homo sapiens];gi|119623630|gb|EAX03225.1|//major histocompatibility complex, class I, F, isoform CRA_c [Homo sapiens];gi|194384910|dbj|BAG60861.1|//unnamed protein product [Homo sapiens];gi|149158700|ref|NP_001091948.1|//HLA class I histocompatibility antigen, alpha chain F isoform 3 precursor [Homo sapiens];gi|149158702|re…
79651	RHBDF2	BGI_novel_T010574,NM_001005498.3,NM_024599.5,XM_005257669.3,XM_005257670.1,XM_011525249.2,XM_011525250.2,XM_011525251.2,XM_017025079.1	2.06	2.2	3.11	2.78	2.95	3.5	GO:0016021//integral component of membrane;GO:0005789//endoplasmic reticulum membrane;GO:0005886//plasma membrane	GO:0004252//serine-type endopeptidase activity;GO:0019838//growth factor binding	GO:0006508//proteolysis;GO:0050709//negative regulation of protein secretion;GO:0042058//regulation of epidermal growth factor receptor signaling pathway;GO:0050708//regulation of protein secretion;GO:0015031//protein transport	K02857//rhomboid-related protein 1/2/3 [EC:3.4.21.105];K22020//mucin-19	gi|301069362|ref|NP_078875.4|//inactive rhomboid protein 2 isoform 1 [Homo sapiens];NP_078875.4//inactive rhomboid protein 2 isoform 1 [Homo sapiens];gi|93352558|ref|NP_001005498.2|//inactive rhomboid protein 2 isoform 2 [Homo sapiens]
162394	SLFN5	NM_144975.3,XM_005257934.3	1.55	2.2	0	3	2.6	3.85	GO:0005634//nucleus;GO:0016021//integral component of membrane	GO:0005524//ATP binding	GO:0030154//cell differentiation	NA	gi|145580600|ref|NP_659412.3|//schlafen family member 5 [Homo sapiens]
