# Supplementary material for: Saikosaponin D exhibits anti-leukemic activity by targeting FTO/m6A signaling
Source: Theranostics. 2021 Mar 31;11(12):5831–46. doi: 10.7150/thno.55574 (PMC8058711; doi:10.7150/thno.55574)
Supplement: Supplementary file 8 — Supplementary table S7. [file thnov11p5831s8.xls]

## Sheet: Increased signaling pathways
Name		Oligo sequences (5’ to 3’)
h- MYC	forward	CTCAAGTCATAACAATGCTAA
	reverse	AATCAACAGTATCTCCTTCA
m-MYC	forward	GCTAACAGGAACTATGAC
	reverse	GTTGCTGGTGATAGAAAT
h-RARA	forward	AATACACTACGAACAACA
	reverse	AACTCCACAGTCTTAATG
m-RARA	forward	CAAGTACACTACGAACAAC
	reverse	AACTCCACAGTCTTAATGA
h-Bcl2	forward	TTAAGAGGTGGCTGATAT
	reverse	TTAATGGCAATGTGACTT
m-Bcl2	forward	AGGACTGAATGTAGATAA
	reverse	CTGTAACTGATAAGGAAG
h-STAT3	forward	TGTTATTGTTGTTGTTGTTC
	reverse	AATGCCAGGAGTATGTAG
m-STAT3	forward	CCTTGCTAATATCCACATAGAA
	reverse	AACTGAGTATTCCTTGATATGG
h-MerTK	forward	AGCATTCAGGTCAAGGAA
	reverse	AGATGTGGTAAGGCAGAG
m-MerTK	forward	TGAACACAGTAAGGTAGAT
	reverse	AGGATGATGAACATAGAGT
h-CEBPA	forward	TCTGCTAAACCACCATTT
	reverse	AAAGGAAAGGGAGTCTCA
m-CEBPA	forward	CTGAAGGAACTTGAAGCA
	reverse	ACACAGAGACCAGATACA
h-ASB2	forward	GCTGATTAGATACCTGAA
	reverse	TCCTGAGACTTAGTAAGA
m-ASB2	forward	GGAGAACTTGTAGGAATC
	reverse	TTATTGTGCTCAGTGAAA
h- ALKBH5	forward	GTATGGGAGTTGGTGAAG
	reverse	GGCTGACAAGAAGACATT
m- ALKBH5	forward	TGTTAAGCAAGGACTCTA
	reverse	CAAGGTTCTCAGGTTCTA
h-ID2	forward	CACAACAACAACAACAAC
	reverse	CACAGTCCAAGTAAGAGA
m-ID2	forward	GCGTGAATACCAGAAGGA
	reverse	TCAGTAGGCTCGTGTCAA
h-FTO	forward	ATCTTCAATGGAACTCTAC
	reverse	AATATCAGTAACTTGGCATA
m-FTO	forward	ATGATTCTCTTGTATTGG
	reverse	CTTCTATGGTGGATTCTA
h-GAPDH	forward	TCTCTGATTTGGTCGTAT
	reverse	TTGATGGCAACAATATCC
m-GAPDH	forward	GCAAAGTGGAGATTGTTG
	reverse	AGTGGAGTCATACTGGAA

## Sheet: Decreased signaling pathways
Decreased signaling pathways
SsD vs Con (29)	shFTO vs Con (8)	Merge (7)
HALLMARK_MYC_TARGETS_V1	HALLMARK_MYC_TARGETS_V1	HALLMARK_MYC_TARGETS_V1
HALLMARK_G2M_CHECKPOINT	HALLMARK_MYC_TARGETS_V2	HALLMARK_G2M_CHECKPOINT
HALLMARK_E2F_TARGETS	HALLMARK_E2F_TARGETS	HALLMARK_E2F_TARGETS
HALLMARK_MYC_TARGETS_V2	HALLMARK_G2M_CHECKPOINT	HALLMARK_MYC_TARGETS_V2
HALLMARK_MTORC1_SIGNALING	HALLMARK_OXIDATIVE_PHOSPHORYLATION	HALLMARK_OXIDATIVE_PHOSPHORYLATION
HALLMARK_OXIDATIVE_PHOSPHORYLATION	HALLMARK_UNFOLDED_PROTEIN_RESPONSE	HALLMARK_DNA_REPAIR
HALLMARK_FATTY_ACID_METABOLISM	HALLMARK_DNA_REPAIR	HALLMARK_UNFOLDED_PROTEIN_RESPONSE
HALLMARK_MITOTIC_SPINDLE	HALLMARK_PANCREAS_BETA_CELLS
HALLMARK_ADIPOGENESIS
HALLMARK_HEDGEHOG_SIGNALING
HALLMARK_DNA_REPAIR
HALLMARK_UNFOLDED_PROTEIN_RESPONSE
HALLMARK_PEROXISOME
HALLMARK_COAGULATION
HALLMARK_PROTEIN_SECRETION
HALLMARK_WNT_BETA_CATENIN_SIGNALING
HALLMARK_TGF_BETA_SIGNALING
HALLMARK_PI3K_AKT_MTOR_SIGNALING
HALLMARK_ESTROGEN_RESPONSE_EARLY
HALLMARK_REACTIVE_OXYGEN_SPECIES_PATHWAY
HALLMARK_ANDROGEN_RESPONSE
HALLMARK_CHOLESTEROL_HOMEOSTASIS
HALLMARK_HYPOXIA
HALLMARK_P53_PATHWAY
HALLMARK_ALLOGRAFT_REJECTION
HALLMARK_UV_RESPONSE_UP
HALLMARK_APICAL_JUNCTION
HALLMARK_GLYCOLYSIS
HALLMARK_UV_RESPONSE_DN
HALLMARK_EPITHELIAL_MESENCHYMAL_TRANSITION
HALLMARK_COMPLEMENT
HALLMARK_INTERFERON_GAMMA_RESPONSE
HALLMARK_IL2_STAT5_SIGNALING
HALLMARK_ESTROGEN_RESPONSE_LATE
HALLMARK_APOPTOSIS
HALLMARK_IL6_JAK_STAT3_SIGNALING
